# Supplementary material for: Development of a Serum Metabolome‐Based Test for Early‐Stage Detection of Multiple Cancers
Source: Cancer Rep (Hoboken). 2024 Nov 19;7(11):e70042. doi: 10.1002/cnr2.70042 (PMC11574562; doi:10.1002/cnr2.70042)
Supplement: Supplementary file 2 — Table S1. [file CNR2-7-e70042-s002.xlsx]

## Sheet: Normal Control 
Table 1 : Demographic and Clinical profiles of study participants
Lab ID	Age	Gender	BMI
4001	36	Female	29.5317
4002	70	Female	28.3871
4003	27	Female	20.9953
4004	52	Female	23.1785
4005	45	Female	24.6572
4006	35	Female	21.4144
4007	45	Female	24.7992
4008	23	Female	27.079
4009	85	Female	32.2508
4010	35	Female	34.5989
4011	22	Female	24.4627
4012	59	Female	24.5258
4013	42	Female	26.7981
4014	26	Female	27.6249
4015	32	Female	22.5861
4016	45	Female	25.0781
4017	50	Female	27.7496
4018	45	Female	25.4153
4019	75	Female	25.9835
4020	30	Female	35.0521
4021	33	Female	29.1341
4022	30	Female	26.3281
4023	47	Female	27.4514
4024	40	Female	30.9952
4025	39	Female	32.9735
4026	45	Female	27.0312
4027	27	Female	31.7694
4028	42	Female	22.9201
4029	37	Female	23.1718
4030	40	Female	25.1486
4031	40	Female	23.3234
4032	46	Female	25.8726
4033	52	Female	27.3546
4034	40	Female	29.5081
4035	36	Female	29.3222
4036	66	Female	23.6874
4037	19	Female	23.7871
4038	19	Female	26.0631
4039	53	Female	22.546
4040	23	Female	19.9815
4041	22	Female	17.8344
4042	35	Female	22.3813
4043	20	Female	25.4867
4044	39	Female	21.5252
4045	55	Female	26.6055
4046	38	Female	24.3836
4047	39	Female	20.7257
4048	62	Female	22.5922
4049	68	Female	26.6413
4050	65	Female	30.81
4051	45	Female	27.2885
4052	50	Female	27.0559
4053	32	Female	26.3298
4054	56	Female	21.8328
4055	56	Female	21.1532
4056	34	Female	25.5298
4057	60	Female	26.9014
4058	55	Female	23.7943
4059	42	Female	23.618
4060	45	Female	23.3918
4061	40	Female	26.0771
4062	45	Female	19.0644
4063	44	Female	26.9141
4064	38	Female	25.4055
4065	55	Female	28.1332
4066	40	Female	24.2347
4067	58	Female	29.883
4068	32	Female	27.9683
4069	40	Female	29.7457
4070	54	Female	32.5191
4071	46	Female	26.713
4072	53	Female	24.2023
4073	55	Female	20.3665
4074	42	Female	23.1096
4075	29	Female	30.1808
4076	42	Female	22.6136
4077	55	Female	21.8963
4078	62	Female	26.6208
4079	35	Female	25.6373
4080	33	Female	25.8248
4081	60	Female	32.793
4082	38	Female	24.589
4083	32	Female	24.3836
4084	50	Female	23.4738
4085	35	Female	23.2602
4086	35	Female	23.9162
4087	85	Female	28.8066
4088	25	Female	27.7069
4089	39	Female	27.7887
4090	43	Female	24.8061
4091	37	Female	23.3576
4092	35	Female	24.2347
4093	45	Female	24.1238
4094	50	Female	26.5839
4095	45	Female	27.4514
4096	59	Female	27.8906
4097	34	Female	28.2397
4098	32	Female	25.124
4099	32	Female	26.4441
4100	38	Female	27.9431
4101	65	Female	19.5
4102	38	Female	21.2
4103	48	Female	23.1
4104	24	Female	21.1
4105	46	Female	21
4106	55	Female	19
4107	60	Female	22.2
4108	59	Female	22.6
4109	65	Female	23.5
4110	46	Female	19.7
4111	63	Female	20.8
4112	50	Female	20.9
4113	34	Female	22.4
4114	42	Female	20.3
4115	70	Female	19.6
4116	47	Female	21.3
4117	54	Female	21
4118	67	Female	22.7
4119	71	Female	24.1
4120	69	Female	23.2
4121	70	Female	21.2
4122	61	Female	20.7
4123	21	Female	22.1
4124	25	Female	19.4
4125	26	Female	22.4
4126	29	Female	23.2
4127	45	Female	21.9
4128	29	Female	22.6
4129	39	Female	19.6
4130	28	Female	23.1
4131	64	Female	21.8
4132	42	Female	19
4133	26	Female	20.8
4134	25	Female	22.1
4135	27	Female	24.2
4136	46	Female	22.1
4137	65	Female	20.3
4138	40	Female	20.4
4139	28	Female	19.2
4140	37	Female	21.9
4141	41	Female	22
4142	27	Female	21.3
4143	22	Female	20.1
4144	25	Female	22.2
4145	45	Female	21
4146	37	Female	22.1
4147	26	Female	22.5
4148	62	Female	24.8
4149	65	Female	23.9
4150	55	Female	13.7
4151	38	Female	23.3
4152	34	Female	20.6
4153	32	Female	22.1
4154	26	Female	24.1
4155	28	Female	22.8
4156	32	Female	22.6
4157	30	Female	24.5
4158	34	Female	20.8
4159	31	Female	21.6
4160	28	Female	21.3
4161	50	Female	20.8
4162	62	Female	20.2
4163	63	Female	23.8
4164	45	Female	23.7
4165	57	Female	24.8
4166	48	Female	22.7
4167	55	Female	19
4168	54	Female	20.4
4169	63	Female	20.8
4170	45	Female	19.8
4171	55	Female	24.2
4172	60	Female	23
4173	59	Female	19
4174	20	Female	21.2
4175	28	Female	24.2
4176	20	Female	18.6
4177	24	Female	23.5
4178	30	Female	19.4
4179	27	Female	22
4180	54	Female	20.3
4181	59	Female	21.2
4182	40	Female	24.5
4183	42	Female	20.5
4184	48	Female	22.1
4185	56	Female	21.3
4186	63	Female	20.7
4187	28	Female	20.8
4188	55	Female	20.1
4189	50	Female	23.6
4190	55	Female	21.7
4191	70	Female	23.1
4192	20	Female	23.3
4193	27	Female	20
4194	63	Female	20.1
4195	29	Female	19.1
4196	40	Female	21.5
4197	51	Female	22.1
4198	60	Female	20.9
4199	45	Female	23.5
4200	35	Female	21.7
4201	62	Female	23.5
4202	32	Female	20.3
4203	30	Female	19.7
4204	57	Female	21.5
4205	50	Female	23
4206	36	Female	20.8
4207	57	Female	22.4
4208	68	Female	20.2
4209	42	Female	22.1
4210	29	Female	22.6
4211	35	Female	21.8
4212	56	Female	22.4
4213	64	Female	19.7
4214	50	Female	20.2
4215	58	Female	21.7
4216	34	Female	18.7
4217	48	Female	20.4
4218	49	Female	20.6
4219	46	Female	18.9
4220	45	Female	22.3
4221	60	Female	19.7
4222	75	Female	18.7
4223	53	Female	20.6
4224	42	Female	23.5
4225	32	Female	20.7
4226	48	Female	21.1
4227	71	Female	21.2
4228	57	Female	22
4229	53	Female	18.9
4230	55	Female	21.5
4231	63	Female	20.6
4232	76	Female	18.8
4233	49	Female	23.9
4234	46	Female	21.4
4235	51	Female	19.7
4236	34	Female	22.6
4237	35	Female	20.1
4238	58	Female	22.3
4239	55	Female	20.3
4240	35	Female	21.8
4241	39	Female	19
4242	50	Female	21.9
4243	29	Female	24.2
4244	24	Female	22.7
4245	52	Female	20.4
4246	35	Female	20.7
4247	38	Female	19.2
4248	45	Female	22.7
4249	50	Female	24.2
4250	30	Female	19.6
4251	29	Female	23.1
4252	26	Female	19.5
4253	43	Female	21.1
4254	52	Female	22.6
4255	55	Female	24.2
4256	44	Female	22.2
4257	60	Female	24.9
4258	53	Female	20.1
4259	34	Female	20.9
4260	30	Female	20.7
4261	38	Female	20.8
4262	37	Female	20.2
4263	58	Female	20.5
4264	48	Female	23.4
4265	58	Female	24.7
4266	28	Female	24.5
4267	50	Female	21.3
4268	40	Female	23.4
4269	42	Female	23.6
4270	45	Female	20.4
4271	67	Female	20.8
4272	22	Female	24.4
4273	38	Female	20.1
4274	23	Female	21.5
4275	27	Female	21
4276	55	Female	23.4
4277	30	Female	24.7
4278	22	Female	21.4
4279	69	Female	20.9
4280	45	Female	23.7
4281	59	Female	19.6
4282	52	Female	19.8
4283	24	Female	21.5
4284	35	Female	19.6
4285	30	Female	24.4
4286	48	Female	23.1
4287	25	Female	22
4288	26	Female	20.5
4289	32	Female	19.7
4290	41	Female	23.2
4291	29	Female	23
4292	25	Female	25.7
4293	29	Female	23.1
4294	27	Female	23.9
4295	51	Female	20.1
4296	44	Female	23.6
4297	41	Female	20.7
4298	35	Female	20.3
4299	37	Female	24.6
4300	50	Female	20.8
4301	52	Female	20
4302	56	Female	19.5717
4303	51	Female	19.8791
4304	76	Female	26.5625
4305	50	Female	18.5108
4306	47	Female	20.8117
4307	37	Female	17.5981
4308	84	Female	19.9219
4309	46	Female	20.7008
4310	32	Female	24.4444
4311	31	Female	24.974
4312	50	Female	23.5304
4313	46	Female	22.5827
4314	50	Female	16.8889
4315	52	Female	22.8374
4316	28	Female	27.0993
4317	32	Female	20.6905
4318	35	Female	24.2382
4319	27	Female	24.7737
4320	70	Female	24.4444
4321	50	Female	17.0392
4322	53	Female	20.8117
4323	71	Female	21.3039
4324	55	Female	23.3887
4325	42	Female	21.2585
4326	42	Female	19.4771
4327	28	Female	18.3594
4328	66	Female	24.974
4329	42	Female	23.1247
4330	70	Female	24.977
4331	53	Female	21.4844
4332	71	Female	21.5019
4333	55	Female	22.0386
4334	42	Female	23.1247
4335	44	Female	18.6851
4336	58	Female	29.9688
4337	27	Female	20.8889
4338	39	Female	24.2187
4339	49	Female	23.6013
4340	44	Female	21.7778
4341	71	Female	21.4844
4342	58	Female	22.8928
4343	60	Female	22.0741
4344	70	Female	22.2063
4345	74	Female	22.6757
4346	26	Female	21.7993
4347	18	Female	20.5693
4348	28	Female	19.8791
4349	55	Female	24.4444
4350	45	Female	19.1406
4351	90	Female	20
4352	39	Female	18.1787
4353	62	Female	26.3465
4354	45	Female	25.4524
4355	73	Female	20.3954
4356	55	Female	18.424
4357	40	Female	18.2563
4358	34	Female	18.8189
4359	58	Female	19.1327
4360	63	Female	22.213
4361	32	Female	23.4375
4362	29	Female	16.8617
4363	25	Female	17.1225
4364	50	Female	23.7253
4365	29	Female	21.0962
4366	50	Female	23.4375
4367	83	Female	20.4518
4368	58	Female	23.9361
4369	37	Female	19.9219
4370	60	Female	23.3726
4371	51	Female	22.4913
4372	50	Female	18.4425
4373	38	Female	18.7305
4374	51	Female	22.2656
4375	23	Female	23.9361
4376	55	Female	20.3244
4377	28	Female	18.6115
4378	57	Female	22.6757
4379	34	Female	23.4375
4380	44	Female	22.6667
4381	62	Female	22.2063
4382	30	Female	22.3133
4383	66	Female	24.6097
4384	27	Female	22.719
4385	57	Female	24.8016
4386	61	Female	24.5268
4387	60	Female	24.4444
4388	29	Female	21.1463
4389	44	Female	21.875
4390	45	Female	19.487
4391	28	Female	20.679
4392	55	Female	22.7732
4393	47	Female	24.8889
4394	25	Female	20.3816
4395	47	Female	19.487
4396	30	Female	18.4425
4397	31	Female	20.1956
4398	58	Female	24.3418
4399	67	Female	25.4524
4400	61	Female	24.6094
6405	14	Female	18.7652
6406	77	Female	22.6562
6407	51	Female	19.8413
6408	26	Female	21.2585
6409	25	Female	17.9151
6410	65	Female	20.6575
6411	31	Female	20.7612
6412	20	Female	14.8789
6413	58	Female	23.3377
6414	76	Female	21.0498
6415	18	Female	17.6898
6416	12	Female	13.5496
6417	33	Female	20.4382
6418	18	Female	17.5697
6419	47	Female	17.1563
6420	30	Female	17.5064
6421	35	Female	20.0474
6422	51	Female	17.3611
6423	42	Female	19.0039
6424	50	Female	21.1553
6425	61	Female	22.4082
6426	48	Female	20.4382
6427	21	Female	16.263
6428	58	Female	25.8645
6429	45	Female	28.6851
6430	23	Female	16.5147
6431	45	Female	24.1115
6432	63	Female	22.231
6433	62	Female	20.3074
6434	24	Female	17.4413
6435	18	Female	15.3894
6436	66	Female	23.5294
6437	25	Female	16.1844
6438	20	Female	14.8789
6439	48	Female	21.7993
6440	25	Female	16.7062
6441	20	Female	14.8789
6442	32	Female	20.3074
6443	51	Female	17.5064
6444	80	Female	17.9982
6445	52	Female	19.0039
6446	31	Female	20.5499
6447	12	Female	15.8059
6448	57	Female	18.6851
6449	23	Female	17.5697
6450	35	Female	24.3824
6451	52	Female	20.3816
6452	58	Female	21.7738
6453	38	Female	23.8754
6454	70	Female	20.4152
6455	63	Female	23.6614
6456	66	Female	28.257
6457	50	Female	20.6575
6458	16	Female	16.1059
6459	60	Female	20.2812
6460	74	Female	20.5499
6461	28	Female	17.301
6462	88	Female	23.1834
6463	67	Female	21.3578
6464	61	Female	20.9573
6465	26	Female	17.9151
6466	33	Female	20.2812
6467	62	Female	20.4382
6468	78	Female	20.4152
6469	20	Female	14.7054
6470	58	Female	20.1771
6471	21	Female	16.456
6472	10	Female	16.2781
6473	57	Female	19.8413
6474	28	Female	20.1956
6475	32	Female	21.7738
6476	30	Female	17.301
6477	29	Female	18.9069
6478	75	Female	22.0581
6479	48	Female	22.9854
6480	25	Female	16.5147
6481	24	Female	14.0408
6482	22	Female	13.7143
6483	75	Female	18.3391
6484	48	Female	19.9573
6485	51	Female	23.1834
6486	29	Female	21.4533
6487	49	Female	21.5139
6488	60	Female	20.3074
6489	29	Female	21.7993
6490	28	Female	23.8754
6491	21	Female	16.1059
6492	50	Female	20.5499
6493	70	Female	19.8413
6494	31	Female	26.5731
6495	26	Female	21.2031
6496	62	Female	20.4152
6497	22	Female	14.3673
6498	16	Female	13.365
6499	22	Female	19.7777
6500	55	Female	20.6575
6501	59	Female	17.5697
6502	39	Female	24.3824
6503	41	Female	21.1073
6504	36	Female	21.0498
6505	42	Female	18.3391
6506	22	Female	15.917
6507	37	Female	20.1956
6508	66	Female	19.3772
6509	45	Female	25.0593
6510	42	Female	21.3839
6511	40	Female	15.0597
6512	61	Female	19.9594
6513	38	Female	21.2953
6514	35	Female	18.9292
6515	33	Female	18.424
6516	26	Female	17.5064
6517	27	Female	19.2672
6518	76	Female	21.6333
6519	62	Female	21.2585
6520	39	Female	22.1453
6521	45	Female	20.1771
6522	61	Female	18.1252
6523	74	Female	20.4382
6524	40	Female	22.1367
6525	67	Female	21.5451
6526	38	Female	23.939
6527	40	Female	20.0474
6528	58	Female	18.0427
6529	50	Female	24.9135
6530	40	Female	22.3214
6531	32	Female	18.0427
6532	59	Female	17.7086
6533	65	Female	18.3391
6534	31	Female	20.9573
6535	30	Female	17.5056
6536	21	Female	15.5238
6537	18	Female	15.0551
6538	60	Female	20.4152
6539	51	Female	18.5568
6540	70	Female	21.3578
6541	42	Female	19.8352
6542	80	Female	22.6757
6543	25	Female	20.9366
6544	42	Female	23.8751
6545	69	Female	19.7232
6546	50	Female	22.3863
6547	31	Female	20.7612
6548	10	Female	12.4567
6549	19	Female	17.1029
6550	49	Female	24.2215
6551	51	Female	20.9573
6552	36	Female	20.2812
6553	71	Female	19.0039
6554	46	Female	21.4109
6555	73	Female	19.9573
6556	36	Female	21.3578
6557	26	Female	18.3391
6558	32	Female	21.2585
6559	39	Female	20.8611
6560	61	Female	22.913
6561	83	Female	19.6072
6562	39	Female	22.0386
6563	11	Female	15.3146
6564	12	Female	16.2155
6565	18	Female	16.1843
6566	29	Female	18.9619
6567	21	Female	17.3611
6568	24	Female	17.3611
6569	11	Female	18.6326
6570	26	Female	18.3655
6571	22	Female	17.782
6572	36	Female	20.6852
6573	12	Female	16.197
6574	61	Female	21.7738
6575	57	Female	21.1553
6576	19	Female	15.0597
6577	37	Female	22.9854
6578	40	Female	23.4236
6579	81	Female	20.1956
6580	68	Female	20.9042
6581	41	Female	25.3444
6582	42	Female	22.4082
6583	21	Female	17.0068
6584	28	Female	19.8413
6585	34	Female	23.5078
6586	60	Female	22.4996
6587	43	Female	19.2672
6588	74	Female	17.9151
6589	65	Female	22.2063
6590	35	Female	23.4236
6591	46	Female	25.4581
6592	31	Female	20.4382
6593	45	Female	24.0055
6594	55	Female	20.3074
6595	54	Female	22.1453
6596	30	Female	20.4152
6597	21	Female	18.9866
6598	65	Female	23.3355
6599	60	Female	19.9573
6600	18	Female	14.3552
6601	50	Female	21.7993
6602	33	Female	24.0238
6603	66	Female	19.6072
6604	38	Female	21.7079
6605	29	Female	19.2672
6606	46	Female	23.3067
6607	16	Female	16.6133
6608	28	Female	22.151
6609	29	Female	19.2672
6610	66	Female	20.4382
6611	21	Female	17.9282
6612	20	Female	15.4183
6613	41	Female	25.2595
6614	47	Female	19.8177
6615	40	Female	20.5693
6616	17	Female	16.5289
6617	28	Female	19.0451
6618	36	Female	22.9481
6619	60	Female	21.0077
6620	31	Female	21.3578
6621	11	Female	12.9823
6622	62	Female	18.4425
6623	19	Female	18.3594
6624	38	Female	20.7031
6625	44	Female	20.9042
6626	39	Female	23.1834
6627	62	Female	17.239
6628	20	Female	15.5489
6629	74	Female	19.721
6630	24	Female	18.5568
6631	31	Female	22.3094
6632	22	Female	16.901
6633	39	Female	26.1752
6634	25	Female	17.1563
6635	21	Female	14.1723
6636	29	Female	20.9042
6637	32	Female	18.3391
6638	87	Female	21.0077
6639	49	Female	22.6474
6640	61	Female	19.2672
6641	40	Female	18.3391
6642	63	Female	19.9573
6643	30	Female	19.8413
6644	24	Female	18.424
6645	26	Female	17.7086
6646	16	Female	17.0088
6647	41	Female	19.721
6648	30	Female	21.5139
6649	60	Female	18.2066
6650	21	Female	17.301
6651	30	Female	20.8611
6652	22	Female	17.0993
6653	26	Female	18.7783
6654	18	Female	17.7462
6655	53	Female	20.4382
6656	24	Female	17.5697
6657	37	Female	20.7612
6658	30	Female	21.2031
6659	21	Female	17.5697
8776	35	Female	27.8488
8777	26	Female	23.833
8778	42	Female	28.251
8779	51	Female	24.5578
8780	32	Female	18.6709
8781	36	Female	25.9645
8782	43	Female	23.1111
8783	28	Female	25.204
8784	16	Female	21.7502
8785	61	Female	25.8876
8786	42	Female	23.4224
8787	36	Female	27.3909
8788	51	Female	24.9108
8789	46	Female	22.5069
8790	29	Female	23.5556
8791	30	Female	19.7777
8792	37	Female	20.2395
8793	41	Female	23.9224
8794	34	Female	22.8329
8795	62	Female	19.3685
9583	49	Female	34.4897
9584	56	Female	31.1634
9585	30	Female	25.3902
9586	49	Female	45.1735
9587	49	Female	28.8754
9588	49	Female	26.1427
9589	51	Female	29.3333
9590	50	Female	21.9289
9591	35	Female	25.204
9592	36	Female	31.2026
9593	35	Female	36.3108
9594	52	Female	27.0552
9595	59	Female	31.1111
9596	68	Female	28.1625
9597	48	Female	28.5665
9598	25	Female	28.0618
9599	72	Female	28.7619
9600	55	Female	34.6476
9601	31	Female	33.3276
9602	53	Female	35.796
9603	60	Female	29.5858
9604	55	Female	22.4323
9605	55	Female	23.7332
9606	63	Female	28.0689
9607	60	Female	46.3123
9608	70	Female	20.3428
9609	37	Female	25.204
9610	62	Female	25.711
9611	43	Female	28.9062
9612	39	Female	28.9461
9613	38	Female	44.8545
9614	70	Female	35.9954
9615	38	Female	20.7756
9616	38	Female	40
9617	34	Female	32.8947
9618	49	Female	26.1427
9619	65	Female	30.4687
9620	62	Female	30.0621
9621	40	Female	27.8876
9622	59	Female	25.5367
9623	43	Female	29.9967
9624	40	Female	30.2978
9625	59	Female	31.2386
9626	40	Female	26.0584
9627	39	Female	35.9633
9628	32	Female	29.3333
9629	45	Female	23.8054
9630	42	Female	25.6369
9631	49	Female	20.5688
9632	55	Female	18.3143
9633	55	Female	38.8739
9634	54	Female	29.4321
9635	62	Female	32.8731
9636	24	Female	25.6369
9637	22	Female	16.2177
9638	34	Female	16.6493
9639	66	Female	29.0943
9640	39	Female	28.0843
9641	50	Female	35.3798
9642	71	Female	24.7475
9643	58	Female	28.441
9644	72	Female	27.2932
9645	57	Female	27.6304
9646	56	Female	29.4758
9647	73	Female	21.6413
9648	46	Female	40.6805
9649	35	Female	33.7604
9650	55	Female	29.8233
9651	41	Female	29.5858
9652	64	Female	30.7306
9653	60	Female	25.721
9654	46	Female	34.4496
9655	61	Female	31.6443
9656	54	Female	36.4444
9657	35	Female	29.4321
9658	68	Female	21.9289
9659	65	Female	26.9127
9660	60	Female	24.6548
9661	40	Female	28.9062
9662	50	Female	26.6728
9663	27	Female	28.8415
9664	50	Female	27.5556
9665	21	Female	20.7198
9666	50	Female	30.6667
9667	65	Female	35.0589
9668	53	Female	27.1816
9669	43	Female	26.4381
9670	62	Female	37.8041
9671	41	Female	25.2363
9672	64	Female	18.9866
9673	51	Female	29.6427
9674	48	Female	24.3418
9675	52	Female	35.8408
9676	53	Female	29.1749
9677	48	Female	20.7756
9678	55	Female	23.4952
9679	60	Female	29.9376
9680	60	Female	35.0862
9681	61	Female	36.3108
9682	43	Female	24.6548
9683	64	Female	38.1354
9684	30	Female	26.0375
9685	65	Female	40
9686	52	Female	37.223
9687	35	Female	38.6719
9688	41	Female	34.6021
9689	42	Female	40.5093
9690	63	Female	24.4444
9691	60	Female	24.8777
9692	60	Female	26.9127
9693	40	Female	26.1066
9694	45	Female	23.3091
9695	50	Female	28.6726
9696	45	Female	28.3531
9697	42	Female	33.7149
9698	49	Female	27.5312
9699	55	Female	27.8293
9700	55	Female	39.3011
9701	54	Female	24.6094
9702	62	Female	19.9792
9703	24	Female	29.6427
9704	22	Female	26.3146
9705	34	Female	37.7778
9706	66	Female	28.8044
9707	39	Female	20.2395
9708	50	Female	21.7555
9709	71	Female	29.9376
9710	58	Female	32.8731
9711	72	Female	37.7778
9712	57	Female	38.6719
9713	56	Female	34.209
9714	73	Female	29.0487
9715	42	Female	29.2101
9716	49	Female	30.7306
9717	55	Female	25.3902
9718	55	Female	33.1777
9719	54	Female	35.5556
9720	62	Female	35.4917
9721	24	Female	34.9304
9722	22	Female	28.8415
9723	34	Female	27.1111
9724	66	Female	42.872
9725	39	Female	30.7809
9726	50	Female	25.4767
9727	71	Female	28.5665
9728	58	Female	21.3593
9729	72	Female	25.5367
9730	57	Female	30.0215
9731	56	Female	33.6221
9732	49	Female	27.7671
9733	56	Female	29.1363
9734	30	Female	28.5156
9735	49	Female	27.4714
9736	49	Female	26.5754
9737	49	Female	28.7619
9738	51	Female	29.1749
9739	50	Female	31.25
9740	35	Female	36.3108
9741	36	Female	25.9695
9742	35	Female	38.1354
9743	52	Female	26.0375
9744	59	Female	37.9491
9745	68	Female	36.2624
9746	48	Female	40.6805
9747	25	Female	34.6021
9748	72	Female	34.0785
9749	73	Female	21.7555
9750	46	Female	23.634
9751	35	Female	26.9127
9752	55	Female	28.5665
9753	41	Female	27.5556
9754	64	Female	25.9645
9755	60	Female	24.4352
9756	46	Female	26.5021
9757	61	Female	27.9421
9758	54	Female	29.0943
9759	35	Female	17.898
9760	68	Female	16.8475
9761	65	Female	13.67
9762	60	Female	15.0108
9763	40	Female	34.4897
9764	50	Female	28.4799
9765	27	Female	25.0657
9766	60	Female	42.872
9767	60	Female	31.5963
9768	61	Female	25.4767
9769	43	Female	28.1943
9770	64	Female	20.0288
9771	30	Female	23.9361
9772	65	Female	31.2026
9773	52	Female	34.9277
9774	35	Female	25.3906
9775	41	Female	30.7004
9776	42	Female	31.5963
9777	63	Female	27.1203
9778	60	Female	23.634
9779	60	Female	24.9199
9780	40	Female	27.1816
9781	43	Female	27.8293
9782	47	Female	35.9375
9783	49	Female	24.3046
9784	35	Female	18.9866
9785	38	Female	30.0215
9786	68	Female	24.0346
9787	65	Female	36.7902
9788	60	Female	28.0843
9789	40	Female	21.0517
9790	50	Female	22.6003
9791	67	Female	30.7306
9792	69	Female	23.6128
9793	61	Female	23.4952
9794	63	Female	23.1247
9795	66	Female	20.4294
9796	67	Female	19.7777
9797	68	Female	26.986
9798	69	Female	25.0657
9799	60	Female	36.7807
9800	60	Female	30.3593
9801	61	Female	24.4352
9802	43	Female	43.4306
9803	64	Female	29.9967
9804	30	Female	25.1532
9805	65	Female	27.8293
9806	52	Female	21.9289
9807	35	Female	25.5367
9808	41	Female	30.4076
9809	42	Female	36.3108
9810	63	Female	27.4077
9811	60	Female	30.7004
9812	60	Female	32.4444
9813	40	Female	26.4381
9814	46	Female	25.5367
9815	56	Female	28
9816	57	Female	24.7475
9817	50	Female	24.6904
9818	51	Female	25.711
9819	73	Female	26.7759
9820	46	Female	25.204
9821	35	Female	25.9695
9822	55	Female	24.7475
9823	41	Female	24.8358
9824	64	Female	24.2382
9825	60	Female	23.1247
9826	46	Female	23.2335
9827	61	Female	23.3377
9828	54	Female	27.8293
9829	35	Female	27.5312
9830	68	Female	29.4321
9831	65	Female	30.2618
9832	60	Female	29.903
9833	40	Female	30.7306
9834	50	Female	30.0621
9835	59	Female	24.6548
9836	63	Female	27.6304
9837	66	Female	26.986
9838	64	Female	26.7094
9839	67	Female	25.5588
9840	69	Female	24.4352
9841	76	Female	27.5312
9842	78	Female	28.5665
9843	81	Female	38.7924
9844	77	Female	26.9127
9845	79	Female	21.3333
9846	78	Female	32.0291
9847	49	Female	24.3418
9848	56	Female	35.8408
9849	30	Female	29.1749
9850	49	Female	20.7756
9851	49	Female	23.1911
9852	49	Female	30.3302
9853	51	Female	19.3821
9854	50	Female	20.6905
9855	65	Female	21.9261
9856	64	Female	23.4952
9857	67	Female	25.1039
9858	46	Female	25.8761
9859	48	Female	24.4352
9860	47	Female	26.1427
9861	43	Female	25.8876
9862	46	Female	28.9993
9863	72	Female	28.6726
9864	73	Female	29.4758
9865	76	Female	31.1111
9866	69	Female	31.139
9867	67	Female	28.6215
9868	63	Female	28.5665
9869	64	Female	38.7924
9870	57	Female	25.2363
9871	50	Female	19.4734
9872	51	Female	31.2026
9873	73	Female	24.3418
9874	46	Female	35.8408
9875	35	Female	28.8044
9876	55	Female	19.2277
9877	41	Female	22.6003
9878	64	Female	30.7306
9879	60	Female	29.0943
9880	46	Female	27.8293
9881	61	Female	28.0689
9882	54	Female	26.7094
9883	65	Female	25.3333
9884	38	Female	22.0604
9885	58	Female	23.1247
9886	52	Female	21.0772
9887	34	Female	21.6441
9888	52	Female	18.3391
9889	31	Female	16.1843
9890	26	Female	22.3133
9891	43	Female	25.9695
9892	55	Female	23.4224
9893	24	Female	22.2222
9894	26	Female	22.9591
9895	48	Female	20.2848
9896	24	Female	20.7031
9897	23	Female	21.2874
9898	34	Female	23.7253
9899	63	Female	23.3056
9900	81	Female	23.4375
9901	50	Female	23.3355
9902	35	Female	21.7778
9903	22	Female	18.2563
9904	38	Female	21.6441
9905	69	Female	17.9982
9906	52	Female	22.7204
9907	36	Female	14.1723
9908	63	Female	21.6413
9909	61	Female	14.0985
9910	20	Female	21.2279
9911	40	Female	22.3133
9912	47	Female	22.8928
9913	38	Female	23.4375
9914	29	Female	23.5304
9915	69	Female	25.9695
9916	65	Female	14.3024
9917	43	Female	30.5428
9918	50	Female	24.9135
9919	52	Female	18.7328
9920	55	Female	22.719
9921	80	Female	24.4444
9922	43	Female	24.7475
9923	22	Female	11.7539
9924	31	Female	19.1406
9925	32	Female	18.8271
9926	50	Female	19.4674
9927	56	Female	23.3377
9928	25	Female	23.1834
9929	24	Female	21.7865
9930	36	Female	20.4444
9931	51	Female	21.4844
9932	30	Female	24.5268
9933	23	Female	30.5428
9934	35	Female	19.5312
9935	78	Female	36.2031
9936	57	Female	23.3056
9937	47	Female	16.6493
9938	78	Female	23.9361
9939	53	Female	20.7031
9940	30	Female	28.5375
9941	51	Female	27.1816
9942	42	Female	21.4844
9943	41	Female	16.4062
9944	79	Female	22.2222
9945	49	Female	25.1039
9946	67	Female	26.3465
9947	53	Female	27.7662
9948	63	Female	18.7305
9949	44	Female	16.6525
9950	29	Female	24.3418
9951	61	Female	21.4536
9952	38	Female	24.093
9953	23	Female	24.4444
9954	26	Female	19.9481
9955	60	Female	24.974
9956	57	Female	20.9366
9957	49	Female	21.6311
9958	52	Female	25.8166
9959	19	Female	21.7502
9960	20	Female	27.5556
9961	63	Female	17.239
9962	28	Female	16.0156
9963	29	Female	27.268
9964	23	Female	23.1834
9965	21	Female	21.0772
9966	28	Female	25.8065
9967	26	Female	22.2656
9968	41	Female	26.7094
9969	63	Female	15.8079
9970	39	Female	24.2382
9971	44	Female	26.3779
9972	55	Female	21.9899
9973	61	Female	17.9282
9974	34	Female	16.7969
9975	36	Female	26.8136
9976	64	Female	26.6667
9977	30	Female	18.7109
9978	35	Female	15.9439
9979	28	Female	21.4536
9980	17	Female	18.4265
9981	68	Female	24.3418
9982	24	Female	22.213
9983	26	Female	21.5139
9984	37	Female	13.2812
9985	40	Female	13.2231
9986	60	Female	25.3333
9987	54	Female	17.3745
9988	37	Female	21.2585
9989	18	Female	21.0279
9990	30	Female	20.9042
9991	45	Female	20.6905
9992	29	Female	24.9896
9993	57	Female	23.03
9994	44	Female	17.5697
9995	48	Female	16.7311
9996	58	Female	19.7232
9997	33	Female	19.9432
9998	56	Female	19.1327
9999	63	Female	15.6046
10000	24	Female	16.1844
10001	29	Female	19.5918
10002	66	Female	24.0238
10003	39	Female	19.6072
10004	18	Female	19.2894
10005	60	Female	12.0465
10006	27	Female	12.4567
10007	25	Female	14.2027
10008	31	Female	17.6471
10009	22	Female	17.782
10010	52	Female	16.3721
10011	20	Female	12.4567
10012	35	Female	17.5064
10013	38	Female	17.3611
10014	63	Female	19.9573
10015	34	Female	11.8307
10016	44	Female	20.5191
10017	36	Female	20.6575
10018	26	Female	15.0597
10019	60	Female	23.5294
10020	27	Female	21.5451
10021	59	Female	19.7232
10022	54	Female	22.0581
10023	27	Female	21.004
10024	56	Female	20.5499
10025	33	Female	20.5693
10026	44	Female	21.7738
10027	52	Female	20.4467
10028	23	Female	20.9042
10029	33	Female	21.0077
10030	24	Female	14.5349
10031	31	Female	19.4874
10032	36	Female	20.5714
10033	62	Female	16.6525
10034	19	Female	15.7888
10035	50	Female	19.2672
10036	88	Female	16.7573
10037	63	Female	17.1563
10038	58	Female	17.9282
10039	31	Female	20.7612
10040	39	Female	16.7573
10041	28	Female	18.3391
10042	60	Female	21.3578
10043	62	Female	30.4558
10044	81	Female	22.6757
10045	22	Female	20.9366
10046	54	Female	23.5883
10047	36	Female	21.9899
10048	47	Female	23.7387
10049	48	Female	21.0077
10050	59	Female	12.1687
10051	30	Female	15.1936
10052	55	Female	22.8571
10053	42	Female	20.9573
10054	27	Female	20.7612
10055	24	Female	18.5568
10056	43	Female	20.4152
10057	30	Female	19.2672
10058	26	Female	21.8724
10059	70	Female	18.5568
10060	56	Female	20.7612
10061	42	Female	20.8611
10062	58	Female	17.5064
10063	70	Female	17.3611
10064	45	Female	18.7783
10065	91	Female	19.6052
10066	65	Female	21.8871
10067	50	Female	12.8028
10068	53	Female	18.0427
10069	59	Female	20.9321
10070	50	Female	26.8977
10071	48	Female	21.3578
10072	63	Female	21.5139
10073	35	Female	24.1588
10074	59	Female	21.1553
10075	55	Female	25.4028
10076	60	Female	25.9909
10077	22	Female	21.1553
10078	46	Female	15.7313
10079	37	Female	20.2812
10080	45	Female	19.3792
10081	42	Female	17.9282
10082	41	Female	18.3391
10083	67	Female	20.1956
10084	83	Female	20.3816
10085	69	Female	22.0581
10086	22	Female	26.0262
10087	88	Female	15.5489
10088	57	Female	19.1571
10089	28	Female	22.0386
10090	31	Female	20.3244
10091	56	Female	24.9135
10092	33	Female	22.0581
10093	62	Female	18.9069
10094	60	Female	18.3391
10095	39	Female	17.7086
10096	58	Female	21.4533
10097	60	Female	18.1252
10098	73	Female	16.6525
10099	82	Female	13.8408
10100	45	Female	19.7133
10101	40	Female	18.5568
10102	44	Female	15.0597
10103	57	Female	19.2336
10104	37	Female	19.2672
10105	42	Female	23.1834
10106	27	Female	21.9671
10107	57	Female	21.0077
10108	44	Female	19.6052
10109	69	Female	21.7993
10110	47	Female	24.4473
10111	50	Female	15.917
10112	25	Female	19.8352
10113	20	Female	20.3223
10114	69	Female	25.6489
10115	33	Female	21.9671
10116	40	Female	21.6713
10117	59	Female	15.0555
10118	70	Female	13.8408
10119	50	Female	16.7062
10120	27	Female	20.4152
10121	52	Female	24.3007
10122	19	Female	20.2395
10123	34	Female	21.1073
10124	51	Female	21.2953
10125	70	Female	18.1252
10126	28	Female	17.5278
10127	50	Female	20.6852
10128	20	Female	19.6072
10129	21	Female	25.3515
10130	67	Female	22.1453
10131	36	Female	14.881
10132	39	Female	18.8092
10133	57	Female	23.1405
10134	66	Female	19.3772
10135	59	Female	18.6453
10136	44	Female	17.5064
10137	64	Female	19.4932
10138	61	Female	21.6333
10139	71	Female	21.5139
10140	55	Female	25.3155
10141	83	Female	20.6575
10142	50	Female	19.2672
10143	21	Female	21.8724
10144	40	Female	22.5896
10145	60	Female	26.6728
10146	31	Female	15.917
10147	24	Female	19.1571
10148	26	Female	22.0386
10149	55	Female	21.3599
10150	26	Female	24.0569
10151	68	Female	22.5896
10152	22	Female	18.9069
10153	42	Female	17.7086
10154	57	Female	19.4674
10155	56	Female	21.7079
10156	34	Female	18.7783
10157	60	Female	16.263
10158	30	Female	15.0551
10159	27	Female	21.4109
10160	30	Female	17.9151
10161	24	Female	21.6128
10162	17	Female	18.0662
10163	26	Female	23.7954
10164	49	Female	20.4382
10165	24	Female	23.3067
10166	26	Female	21.7193
10167	42	Female	23.4586
10168	50	Female	20.7612
10169	60	Female	12.3115
10170	53	Female	18.1955
10171	45	Female	26.3465
10172	70	Female	17.8565
10173	62	Female	19.5965
10174	20	Female	22.4913
10175	45	Female	17.1563
10176	43	Female	15.9439
10177	24	Female	19.2672
10178	30	Female	19.7133
10179	28	Female	21.3599
10180	42	Female	15.4183
10181	56	Female	17.782
10182	60	Female	21.0077
10183	21	Female	17.6471
10184	26	Female	19.8352
10185	34	Female	21.3839
10186	43	Female	20.1956
10187	47	Female	25.0762
10188	57	Female	20.4382
10189	42	Female	23.4586
10190	40	Female	20.7612
10191	45	Female	12.3115
10192	30	Female	16.494
10817	29	Female	43.3922
10818	32	Female	38.4472
10819	35	Female	36.6976
10820	41	Female	31.5126
10821	61	Female	35.9551
10822	54	Female	31.0951
10823	37	Female	31.5526
10824	52	Female	34.6059
10825	33	Female	38.5726
10826	28	Female	43.6882
10827	73	Female	34.1784
10828	50	Female	28.8782
10829	64	Female	42.4761
10830	44	Female	43.1766
10831	47	Female	29.7619
10832	38	Female	38.7369
10833	34	Female	34.9222
10834	49	Female	25.8228
10835	55	Female	31.1239
10836	45	Female	33.3889
10837	37	Female	30.7553
10838	48	Female	39.0869
10839	33	Female	26.2129
10840	44	Female	36.7647
10841	21	Female	44.0115
10842	56	Female	25.3067
10843	61	Female	17.7053
10844	28	Female	28.6401
10845	19	Female	27.7464
10846	23	Female	27.2343
10847	27	Female	38.8812
10848	55	Female	40.4772
10849	30	Female	30.3438
10850	32	Female	29.5521
10851	28	Female	30.1383
10852	42	Female	25.0976
10853	22	Female	29.2606
10854	33	Female	28.0256
10855	27	Female	31.4761
10856	44	Female	44.9747
10857	58	Female	25.0976
10858	65	Female	29.6599
10859	22	Female	30.2141
10860	58	Female	41.1441
10861	42	Female	29.381
10862	22	Female	36.7647
10863	48	Female	30.135
10864	45	Female	31.5126
10865	37	Female	30.0451
10866	30	Female	39.3907
10867	68	Female	36.2383
10868	66	Female	28.4489
10869	33	Female	43.7157
10870	42	Female	30.4862
10871	29	Female	33.0089
10872	33	Female	37.3195
10873	45	Female	45.9741
10874	42	Female	19.2325
10875	39	Female	16.1237
10876	36	Female	24.6793
10877	24	Female	21.7827
10878	29	Female	36.4331
10879	19	Female	27.6692
10880	47	Female	30.4206
10881	61	Female	27.4623
10882	37	Female	22.5338
10883	45	Female	27.1358
10884	22	Female	25.1628
10885	44	Female	39.9775
10886	37	Female	27.7917
10887	33	Female	38.0646
10888	25	Female	28.9837
10889	63	Female	24.7872
10890	30	Female	25.3239
10891	21	Female	38.7493
10892	24	Female	30.7804
10893	44	Female	26.2605
10894	29	Female	24.7874
10895	29	Female	22.5338
10896	22	Female	27.0574
10897	36	Female	27.6692
10898	53	Female	30.4206
10899	58	Female	29.2931
10900	47	Female	25.1628
10901	41	Female	26.6982
10902	35	Female	24.7874
10903	42	Female	27.7917
10904	57	Female	29.3121
10905	62	Female	27.0406
10906	36	Female	30.5354
10907	43	Female	33.4296
10908	33	Female	34.3963
10909	38	Female	43.8229
10910	40	Female	33.7211
10911	22	Female	46.9531
10912	31	Female	42.2065
10913	28	Female	24.4116
10914	36	Female	34.4806
10915	31	Female	31.2212
10916	28	Female	31.3021
10917	27	Female	43.8229
10918	31	Female	25.3067
10919	37	Female	17.7053
10920	42	Female	28.6401
10921	34	Female	27.7464
10922	44	Female	27.2343
10923	53	Female	38.8812
10924	27	Female	40.4772
10925	33	Female	30.3438
10926	27	Female	29.5521
10927	42	Female	30.1383
10928	54	Female	27.0406
10929	24	Female	30.5354
10930	47	Female	33.4296
10931	52	Female	34.3963
10932	21	Female	43.8229
10933	30	Female	33.7211
10934	37	Female	46.9531
10935	43	Female	42.2065
10936	37	Female	24.4116
10937	33	Female	33.4434
10938	25	Female	29.1816
10939	34	Female	20.5967
10940	41	Female	22.1582
10941	25	Female	26.5469
10942	34	Female	28.8865
10943	29	Female	23.8427
10944	20	Female	38.7493
10945	62	Female	25.4809
10946	54	Female	25.0976
10947	48	Female	29.6599
10948	42	Female	30.2141
10949	35	Female	28.0256
10950	31	Female	31.4761
10951	42	Female	44.9747
10952	40	Female	46.1153
10953	42	Female	24.4116
10954	19	Female	37.2024
10955	25	Female	29.1154
10956	26	Female	32.5303
10957	34	Female	29.6988
10958	37	Female	38.0842
10959	42	Female	31.5438
10960	54	Female	28.5428
10961	28	Female	33.4812
10962	40	Female	42.4761
10963	34	Female	40.9769
10964	21	Female	31.1613
10965	55	Female	34.1386
10966	51	Female	36.653
10967	38	Female	30.6892
10968	44	Female	33.4296
10969	29	Female	22.1582
10970	35	Female	29.8295
11481	25	Female	24.8358
11482	51	Female	28.3771
11483	58	Female	26.986
11484	59	Female	28.1337
11485	29	Female	21.9138
11486	52	Female	23.4221
11487	58	Female	28.8275
11488	50	Female	26.2222
11489	37	Female	26.6389
11490	47	Female	21.6206
11491	20	Female	22.6757
11492	25	Female	24.653
11493	45	Female	20.8209
11494	48	Female	31.9805
11495	56	Female	21.6713
11496	30	Female	19.2277
11497	70	Female	20.061
11498	70	Female	21.5019
11499	53	Female	22.2063
11500	47	Female	25.0657
11501	35	Female	26.1066
11502	51	Female	26.2336
11503	59	Female	24.9108
11504	55	Female	26.5754
11505	31	Female	22.1893
11506	44	Female	26.8352
11507	65	Female	26.4792
11508	78	Female	23.0112
11509	58	Female	28.9811
11510	62	Female	30.854
11511	30	Female	23.2254
11512	12	Female	25.2826
11513	60	Female	28.8754
11514	40	Female	17.5697
11515	45	Female	25.7778
11516	27	Female	22.8928
11517	48	Female	24.3865
11518	60	Female	32.0461
11519	45	Female	18.6709
11520	54	Female	20.4444
11521	74	Female	28.3531
11522	57	Female	17.0392
11523	57	Female	15.4266
11524	36	Female	25.8065
11525	40	Female	25.1486
11526	46	Female	22.9874
11527	37	Female	19.9481
11528	33	Female	26.1249
11529	35	Female	31.5556
11530	72	Female	32.4062
11531	34	Female	38.737
11532	50	Female	35.7012
11533	57	Female	26.2985
11534	35	Female	20.2848
11535	36	Female	25.5296
11536	28	Female	31.6443
11537	60	Female	29.6875
11538	48	Female	33.1213
11539	57	Female	30.0621
11540	43	Female	31.2026
11541	69	Female	28.8275
11542	18	Female	27.8876
11543	55	Female	17.8465
11544	60	Female	24.0882
11545	36	Female	30.8444
11546	30	Female	26.2985
11547	57	Female	25.9701
11548	34	Female	32.4557
11549	32	Female	18.2222
11550	54	Female	21.0772
11551	63	Female	27.9431
11552	50	Female	17.3611
11553	18	Female	24.0882
11554	29	Female	26.5625
11555	45	Female	26.6389
11556	48	Female	22.9421
11557	60	Female	35.8177
11558	30	Female	23.7954
11559	65	Female	1.20173
11560	19	Female	24.539
11561	46	Female	25.9645
11562	62	Female	32.7449
11563	55	Female	19.3962
11564	57	Female	19.6283
11565	68	Female	30.1194
11566	42	Female	29.0318
11567	53	Female	29.7778
11568	38	Female	24.8777
11569	66	Female	19.6506
11570	70	Female	19.2277
11571	69	Female	24.3418
11572	50	Female	21.7193
11573	70	Female	17.782
11574	69	Female	31.6158
11575	50	Female	33.7325
11576	48	Female	26.8386
11577	35	Female	22.3081
11578	53	Female	21.1553
11579	43	Female	24.3865
11580	37	Female	29.7778
11581	70	Female	17.805
11582	60	Female	16.6133
11583	72	Female	23.2254
11584	68	Female	23.03
11585	67	Female	19.3821
11586	41	Female	32.8614
11587	65	Female	30.4076
11588	30	Female	27.5802
11589	51	Female	22.6562
11590	44	Female	21.7778
11591	46	Female	25.2363
11592	52	Female	17.6471
11593	69	Female	18.1449
11594	60	Female	23.7954
11595	39	Female	23.5883
11596	24	Female	26.8386
11597	36	Female	28.3531
11598	32	Female	18.1955
11599	55	Female	16.609
11600	60	Female	21.0937
11601	32	Female	21.5645
11602	35	Female	24.4352
11603	41	Female	21.4109
11604	25	Female	26.5021
11605	57	Female	35.7012
11606	53	Female	31.2295
11607	34	Female	26.2227
11608	43	Female	26.8386
11609	41	Female	31.2488
11610	25	Female	27.4756
11611	29	Female	32.0459
11612	34	Female	33.1504
11613	30	Female	34.0785
11614	30	Female	27.8876
11615	60	Female	26.7094
11616	45	Female	26.5021
11617	56	Female	29.4023
11618	61	Female	24.9108
11619	28	Female	22.6757
11620	37	Female	25.0399
11621	24	Female	30.0781
11622	62	Female	19.8791
11623	28	Female	33.2265
11624	26	Female	30.1788
11625	29	Female	38.2222
11626	35	Female	26.9127
11627	34	Female	18.6709
11628	51	Female	20.6852
11629	43	Female	19.257
11630	62	Female	32.3685
11631	51	Female	28.8415
11632	46	Female	28.0843
11633	60	Female	25.9107
11634	64	Female	24.9108
11635	66	Female	27.2392
11636	54	Female	25.0399
11637	63	Female	27.6095
11638	37	Female	22.1453
11639	61	Female	21.0667
11640	59	Female	18.9388
11641	38	Female	27.2509
11642	40	Female	30.4834
11643	46	Female	25.3515
11644	50	Female	28.257
11645	53	Female	24.0569
11646	62	Female	22.9481
11647	46	Female	24.3141
11648	58	Female	22.3094
11649	61	Female	24.093
11650	53	Female	25.0399
11651	59	Female	25.6055
11652	64	Female	24.093
11653	61	Female	25.9701
11654	73	Female	26.8544
11655	52	Female	22.9481
11656	54	Female	20.9042
11657	62	Female	22.8625
11658	68	Female	22.2041
11659	53	Female	22.1453
11660	54	Female	24.093
11661	60	Female	25.9701
11662	55	Female	28.4799
11663	34	Female	35.7012
11664	48	Female	24.3865
11665	70	Female	24.3141
11666	64	Female	23.0518
11667	66	Female	24.8358
11668	31	Female	24.0238
11669	35	Female	25.0399
11670	63	Female	23.5294
11671	44	Female	26.9274
11672	28	Female	30.1194
11673	34	Female	31.5721
11674	26	Female	30.4705
11675	35	Female	22.68
11676	48	Female	26.3465
11677	60	Female	24.3865
11678	46	Female	26.4915
11679	50	Female	24.539
11680	43	Female	27.852
11681	51	Female	24.1672
11682	34	Female	33.2265
11683	33	Female	33.5937
11684	61	Female	24.0882
11685	55	Female	24.8358
11686	42	Female	26.1719
11687	47	Female	23.1247
11688	61	Female	22.2063
11689	58	Female	22.1003
11690	49	Female	24.0882
11691	61	Female	19.2277
11692	44	Female	18.369
11693	69	Female	24.1288
11694	63	Female	26.8386
11695	54	Female	25.7812
11696	57	Female	24.0882
11697	19	Female	24.9108
11698	64	Female	24.9199
11699	53	Female	27.9421
11700	52	Female	19.4734
11701	47	Female	23.634
11702	51	Female	20.3223
11703	54	Female	28.4444
11704	61	Female	25.2826
11705	59	Female	25.9701
11706	66	Female	23.7954
11707	43	Female	26.5625
11708	57	Female	24.9108
11709	48	Female	27.6398
11710	42	Female	24.0055
11711	39	Female	27.3399
11712	34	Female	25.7812
11713	56	Female	31.6158
11714	51	Female	30.0433
11715	55	Female	18.9036
11716	34	Female	26.1719
11717	62	Female	21.83
11718	59	Female	19.6283
11719	54	Female	29.6875
11720	53	Female	22.9591
11721	51	Female	22.3478
11722	58	Female	23.0469
11723	61	Female	20.0692
11724	53	Female	17.3134
11725	54	Female	32.8125
11726	59	Female	31.975
11727	46	Female	23.4375
11728	51	Female	25.8478
11729	28	Female	25.9645
11730	25	Female	25.2174
11731	19	Female	29.5525
11732	43	Female	24.6094
11733	47	Female	23.4586
11734	58	Female	28.441
11735	53	Female	30.1103
11736	42	Female	30.4438
11737	44	Female	28.578
11738	50	Female	25.5937
11739	40	Female	25.2363
11740	64	Female	24.6904
11741	51	Female	26.8386
11742	61	Female	30.0621
11743	52	Female	24.677
11744	64	Female	24.0882
11745	58	Female	28.3987
11746	53	Female	25
11747	55	Female	23.1834
11748	47	Female	30.4834
11749	43	Female	28.257
11750	51	Female	28.4799
11751	44	Female	24.0882
11752	37	Female	26.8386
11753	39	Female	28.3039
11754	45	Female	18.6709
11755	61	Female	26.1066
11756	57	Female	23.7954
11757	38	Female	27.4714
11758	24	Female	26.8544
11759	29	Female	28.6048
11760	24	Female	20.0692
11761	53	Female	18.2183
11762	40	Female	29.271
11763	43	Female	26.4915
11764	57	Female	19.433
11765	56	Female	25.2174
11766	66	Female	26.6193
11767	54	Female	19.7232
11768	34	Female	19.2336
11769	27	Female	22.4323
11770	61	Female	22.9421
11771	46	Female	21.6441
11772	43	Female	23.0112
11773	59	Female	23.0469
11774	62	Female	31.245
11775	67	Female	27.4756
11776	26	Female	24.1288
11777	29	Female	26.2917
11778	34	Female	27.4714
11779	42	Female	27.1816
11780	48	Female	29.1749
4401	55	Male	23.6678
4402	62	Male	26.7149
4403	54	Male	22.3457
4404	56	Male	28.235
4405	64	Male	28.0082
4406	42	Male	25.4341
4407	34	Male	28.1503
4408	38	Male	26.3668
4409	56	Male	27.6715
4410	68	Male	28.0624
4411	64	Male	25.1235
4412	65	Male	27.1092
4413	64	Male	26.7149
4414	71	Male	24.2079
4415	64	Male	31.4776
4416	28	Male	22.5832
4417	33	Male	24.8948
4418	64	Male	22.2491
4419	42	Male	20.1446
4420	41	Male	22.903
4421	55	Male	28.4512
4422	42	Male	25.7572
4423	36	Male	25.2976
4424	34	Male	30.3345
4425	41	Male	31.2803
4426	38	Male	27.6891
4427	42	Male	23.9137
4428	36	Male	21.9202
4429	68	Male	25.1149
4430	37	Male	23.9487
4431	47	Male	25.4529
4432	35	Male	24.5581
4433	85	Male	24.0138
4434	40	Male	23.9863
4435	22	Male	21.6513
4436	45	Male	22.8633
4437	31	Male	24.1009
4438	62	Male	24.7934
4439	68	Male	20.7991
4440	22	Male	22.5694
4441	26	Male	22.5368
4442	54	Male	23.3509
4443	59	Male	26.7857
4444	46	Male	22.498
4445	48	Male	26.4314
4446	32	Male	27.3115
4447	22	Male	22.3347
4448	23	Male	23.3451
4449	27	Male	29.165
4450	58	Male	22.6183
4451	41	Male	23.4052
4452	48	Male	26.2915
4453	72	Male	22.687
4454	73	Male	23.5294
4455	26	Male	23.9863
4456	34	Male	22.6582
4457	36	Male	19.5265
4458	57	Male	27.2911
4459	63	Male	20.9026
4460	55	Male	23.6678
4461	48	Male	23.5261
4462	45	Male	22.4074
4463	59	Male	22.8624
4464	35	Male	22.8875
4465	70	Male	24.9433
4466	52	Male	23.4052
4467	65	Male	23.1633
4468	46	Male	28.3937
4469	32	Male	28.1796
4470	36	Male	22.3299
4471	33	Male	22.5922
4472	26	Male	23.1363
4473	18	Male	22.6612
4474	34	Male	23.4944
4475	21	Male	22.0408
4476	26	Male	24.2347
4477	36	Male	23.9863
4478	75	Male	26.396
4479	55	Male	23.4924
4480	43	Male	24.1176
4481	30	Male	21.9202
4482	40	Male	24.2347
4483	26	Male	26.5295
4484	38	Male	25.6653
4485	58	Male	20.8549
4486	20	Male	28.5767
4487	35	Male	27.1792
4488	36	Male	28.3671
4489	62	Male	26.1619
4490	32	Male	24.131
4491	24	Male	23.8444
4492	50	Male	21.4817
4493	40	Male	20.1247
4494	40	Male	23.4586
4495	38	Male	25.1162
4496	43	Male	23.0212
4497	71	Male	23.8017
4498	30	Male	25.8586
4499	26	Male	21.3476
4500	31	Male	23.9506
4501	40	Male	25.5102
4502	59	Male	26.9972
4503	28	Male	25.3493
4504	29	Male	23.5935
4505	32	Male	26.3646
4506	31	Male	25.96
4507	68	Male	27.3115
4508	77	Male	25.4913
4509	30	Male	27.1823
4510	32	Male	24.9257
4511	30	Male	27.9248
4512	24	Male	20.9026
4513	39	Male	25.9918
4514	20	Male	31.3209
4515	46	Male	28.5627
4516	54	Male	26.8272
4517	49	Male	26.9629
4518	69	Male	24.4541
4519	31	Male	21.6013
4520	33	Male	24.6296
4521	28	Male	26.4697
4522	32	Male	27.8108
4523	52	Male	25.8999
4524	27	Male	22.1958
4525	41	Male	22.0581
4526	32	Male	26.8595
4527	74	Male	25.5456
4528	26	Male	23.3333
4529	38	Male	25.2442
4530	26	Male	23.6678
4531	24	Male	26.3251
4532	81	Male	19.6143
4533	24	Male	22.8028
4534	42	Male	21.8879
4535	48	Male	21.0067
4536	63	Male	23.0347
4537	40	Male	24.8712
4538	32	Male	24.4541
4539	45	Male	23.8624
4540	33	Male	22.1981
4541	70	Male	25.622
4542	40	Male	26.0145
4543	40	Male	25.2598
4544	36	Male	23.3872
4545	32	Male	17.2828
4546	23	Male	25.8541
4547	36	Male	21.4509
4548	36	Male	27.8438
4549	70	Male	26.1111
4550	30	Male	20.1601
4551	73	Male	25.622
4552	65	Male	25.9795
4553	34	Male	23.6958
4554	51	Male	22.5591
4555	60	Male	26.6086
4556	36	Male	22.9224
4557	37	Male	25.6327
4558	30	Male	26.4314
4559	43	Male	24.2446
4560	33	Male	24.9481
4561	35	Male	22.3299
4562	32	Male	25.8612
4563	69	Male	29.7959
4564	38	Male	23.1882
4565	19	Male	24.0138
4566	58	Male	21.1932
4567	38	Male	22.4367
4568	19	Male	20.4674
4569	42	Male	20.9407
4570	70	Male	30.181
4571	62	Male	23.6332
4572	17	Male	23.4586
4573	23	Male	23.9486
4574	30	Male	25.3685
4575	38	Male	21.1206
4576	32	Male	26.9185
4577	58	Male	20.5536
4578	50	Male	22.7466
4579	65	Male	29.0657
4580	32	Male	28.1454
4581	56	Male	26.6447
4582	30	Male	26.1878
4583	36	Male	25.7344
4584	40	Male	27.1501
4585	51	Male	29.1306
4586	30	Male	22.0735
4587	45	Male	24.5022
4588	35	Male	25.6747
4589	40	Male	22.9946
4590	43	Male	24.4541
4591	72	Male	23.6654
4592	32	Male	23.9137
4593	32	Male	20.7257
4594	43	Male	21.5432
4595	46	Male	27.2146
4596	30	Male	27.989
4597	34	Male	23.255
4598	42	Male	25.1851
4599	20	Male	23.1633
4600	65	Male	19.5092
4605	34	Male	22.4
4606	33	Male	24.2
4607	30	Male	23.4
4608	31	Male	22
4609	32	Male	23.7
4610	27	Male	20.6
4611	40	Male	21.3
4612	38	Male	24.3
4613	40	Male	24.8
4614	33	Male	23
4615	52	Male	23.1
4616	29	Male	22.1
4617	66	Male	24.8
4618	79	Male	21.8
4619	60	Male	24.2
4620	72	Male	22.2
4621	17	Male	20.4
4622	80	Male	20.4
4623	62	Male	23.3
4624	29	Male	22
4625	53	Male	22.6
4626	65	Male	23.5
4627	35	Male	23.7
4628	71	Male	23
4629	53	Male	21.8
4630	49	Male	22.9
4631	31	Male	21.5
4632	38	Male	22.1
4633	26	Male	22.1
4634	32	Male	21.5
4635	69	Male	23
4636	70	Male	21.5
4637	51	Male	20.1
4638	45	Male	21
4639	46	Male	23.7
4640	34	Male	21
4641	45	Male	25
4642	27	Male	23.9
4643	26	Male	21
4644	28	Male	23.6
4645	34	Male	24.2
4646	25	Male	21.1
4647	31	Male	22.7
4648	52	Male	24
4649	44	Male	23.7
4650	51	Male	22.2
4651	52	Male	24.6
4652	40	Male	23.2
4653	61	Male	21.1
4654	44	Male	24.4
4655	42	Male	22.7
4656	72	Male	22.6
4657	27	Male	22.7
4658	35	Male	22.1
4659	25	Male	23.2
4660	32	Male	23.6
4661	34	Male	23.6
4662	32	Male	21.3
4663	24	Male	21.2
[truncated: 1,616 more rows]

## Sheet: Breast Cancer 
Lab ID	Age	Gender	Stage	BMI	Diagnosis report type
5325	58	Female	IV	33.6735	Histopath
5326	45	Female	IV	21.875	Histopath
5327	52	Female	II	28.125	Histopath
5328	30	Female	II	29.5317	Histopath
5329	45	Female	II	28.3871	Histopath
5330	82	Female	III	20.9953	Histopath
5331	65	Female	IV	23.1785	Histopath
5332	56	Female	III	24.6572	Histopath
5333	70	Female	IV	21.4144	Histopath
5334	53	Female	II	24.7992	Histopath
5335	47	Female	IV	27.079	Histopath
5336	54	Female	IV	32.2508	Histopath
5337	57	Female	IV	34.5989	Histopath
5338	86	Female	III	24.4627	Histopath
5339	52	Female	III	24.5258	Histopath
5340	48	Female	III	26.7981	Histopath
5341	63	Female	II	27.6249	Histopath
5342	47	Female	IV	22.5861	Histopath
5343	45	Female	IV	25.0781	Histopath
5344	75	Female	III	27.7496	Histopath
5345	57	Female	III	25.4153	Histopath
5346	47	Female	IV	25.9835	Histopath
5347	85	Female	II	35.0521	Histopath
5348	55	Female	III	29.1341	Histopath
5349	54	Female	IV	26.3281	Histopath
5350	58	Female	II	27.4514	Histopath
5351	49	Female	IV	30.9952	Histopath
5352	35	Female	IV	32.9735	Histopath
5353	55	Female	III	27.0312	Histopath
5354	70	Female	III	31.7694	Histopath
5755	38	Female	IIB	22.2	Histopathology
5756	52	Female	IIIA	22.7	Histopathology
5757	51	Female	IIIB	23.3	Histopathology
5758	35	Female	IIIA	21.8	Histopathology
5759	36	Female	IIB	22.3	Histopathology
5760	64	Female	IIB	25.1	Histopathology
5761	55	Female	I	21	Histopathology
5762	42	Female	IIA	19.6	Histopathology
5763	41	Female	IIIA	20.8	Histopathology
5764	48	Female	IIIC	22.3	Histopathology
5765	40	Female	IIIB	18.7	Histopathology
5766	65	Female	IIB	18.1	Histopathology
5767	45	Female	IIA	17.3	Histopathology
5768	36	Female	IIIA	18.1	Histopathology
5769	55	Female	IIIA	16	Histopathology
5770	72	Female	IIB	19.4	Histopathology
5771	68	Female	IIB	20.1	Histopathology
5772	44	Female	IB	21.1	Histopathology
5773	40	Female	IIIB	21.1	Histopathology
5774	59	Female	IIIB	19.7	Histopathology
5775	49	Female	IIIA	18.4	Histopathology
5776	62	Female	IIB	19.8	Histopathology
5777	45	Female	IB	20.2	Histopathology
5778	49	Female	IIA	20.2	Histopathology
5779	39	Female	IIB	19.6	Histopathology
5780	40	Female	IIB	19	Histopathology
5781	33	Female	II	20.1	Histopathology
5782	47	Female	IA	17.5	Histopathology
5783	60	Female	IIB	16	Histopathology
5784	45	Female	IIIB	18.8	Histopathology
5785	23	Female	II	17.2	Histopathology
5786	56	Female	II	16.2	Histopathology
5787	34	Female	III	19.5	Histopathology
5788	48	Female	IIIB	19.9	Histopathology
5789	45	Female	IIA	15.8	Histopathology
5790	51	Female	II	20.2	Histopathology
5791	62	Female	III	18.8	Histopathology
5792	62	Female	III	17.7	Histopathology
5793	42	Female	III	16.8	Histopathology
5794	39	Female	IIB	19	Histopathology
5795	59	Female	IIB	19.5	Histopathology
5796	49	Female	III	21.2	Histopathology
5797	50	Female	IIB	19.4	Histopathology
5798	44	Female	III	21.9	Histopathology
5799	51	Female	IIA	17.9	Histopathology
5800	62	Female	IA	22	Histopathology
5801	72	Female	II	16.4	Histopathology
5802	66	Female	IA	21.2	Histopathology
5803	52	Female	IIB	20.7	Histopathology
5804	44	Female	IIIB	17.8	Histopathology
5955	78	Female	III	24.1217	HP
5956	43	Female	III	22.3703	HP
5957	47	Female	II	28.9993	HP
5958	45	Female	II	24.974	HP
5959	58	Female	III	27.2096	HP
5960	58	Female	II	25.4767	HP
5961	44	Female	III	19.9219	HP
5962	56	Female	II	24.977	HP
5963	53	Female	III	30.2978	HP
5964	41	Female	III	32.8707	HP
5965	52	Female	II	20.6905	HP
5966	59	Female	III	25.2994	HP
5967	53	Female	II	29.4887	HP
5968	69	Female	III	20.2395	HP
5969	63	Female	III	29.903	HP
5970	55	Female	III	26.8977	HP
5971	56	Female	II	23.9188	HP
5972	72	Female	III	23.8054	HP
5973	34	Female	III	32.0399	HP
5974	72	Female	III	38.0499	HP
5975	53	Female	II	26.1593	HP
5976	56	Female	III	24.2382	HP
5977	45	Female	III	25.3333	HP
5978	56	Female	III	26.4792	HP
5979	52	Female	III	25.2994	HP
5980	46	Female	II	25.9107	HP
5981	30	Female	III	23.0112	HP
5982	45	Female	III	29.2101	HP
5983	52	Female	II	32.8892	HP
5984	41	Female	III	23.6128	HP
5985	63	Female	III	28.1943	HP
5986	50	Female	III	22.6003	HP
5987	75	Female	II	29.3333	HP
5988	45	Female	II	19.9762	HP
5989	34	Female	II	23.0112	HP
5990	48	Female	III	20.4444	HP
5991	64	Female	II	34.012	HP
5992	55	Female	II	23.4159	HP
5993	36	Female	II	24.5603	HP
5994	58	Female	II	29.1545	HP
5995	39	Female	II	25.5661	HP
5996	51	Female	II	27.4077	HP
5997	53	Female	II	23.1111	HP
5998	50	Female	III	25.6312	HP
5999	62	Female	II	17.9687	HP
6000	59	Female	II	32	HP
6001	47	Female	II	27.3437	HP
6002	55	Female	II	21.6413	HP
6003	43	Female	II	22.719	HP
6004	37	Female	III	19.9219	HP
6005	48	Female	II	26.6667	HP
6006	61	Female	II	32.4142	HP
6007	39	Female	II	27.1203	HP
6008	56	Female	II	26.8352	HP
6009	52	Female	II	22.2137	HP
6010	50	Female	II	19.1467	HP
6011	73	Female	III	23.1385	HP
6012	65	Female	II	24.8889	HP
6013	59	Female	II	26.8407	HP
6014	46	Female	II	32.8104	HP
6015	66	Female	II	26.9127	HP
6016	43	Female	II	19.7239	HP
6017	40	Female	II	24.7737	HP
6018	37	Female	III	28.1337	HP
6019	57	Female	III	21.6441	HP
6020	34	Female	II	19.4771	HP
6021	33	Female	II(T2N1)	20.3244	Histopath
6022	35	Female	III	17.4449	Histopath
6023	49	Female	III	20.6612	F.N.A.C.
6024	45	Female	III	20.5761	Histopath
6025	44	Female	III	22.1367	Histopath
6026	51	Female	II	22.2137	Histopath
6027	44	Female	II	23.7812	Cytology
6028	46	Female	II	19.8141	Histopath
6029	50	Female	II	30.0433	F.N.A.C.
6030	55	Female	II	21.9138	Histopath
6031	44	Female	II	24.0346	Histopath
6032	40	Female	II	21.0007	F.N.A.C.
6033	45	Female	II	22.9398	Histopath
6034	73	Female	II	21.3593	Cytology
6035	51	Female	III	22.151	F.N.A.C.
6036	38	Female	III	28.578	F.N.A.C.
6037	38	Female	II	22.0317	Histopath
6038	30	Female	II	18.3	HISTOPATH
6039	32	Female	II	25.8	CYTOPATH
6040	30	Female	II	23.9	CYTOPATH
6041	60	Female	II	24.4	HISTOPATH
6042	51	Female	II	19.5882	Histopath
6043	38	Female	I	19.6506	Histopath
6044	59	Female	II	18.2137	Histopath
6045	48	Female	III	24.6548	Histopath
6046	26	Female	II	19.5473	Histopath
6047	43	Female	II	23.0681	Histopath
6048	44	Female	I	17.7651	Histopath
6049	64	Female	I	22.9005	Histopath
6050	46	Female	I	18.2663	Histopath
6051	39	Female	I	22.7235	Histopath
6052	62	Female	II	20.7185	Histopath
6053	39	Female	III	28.5333	Histopath
6054	43	Female	I	22.026	Histopath
6055	83	Female	II	20.1793	Histopath
6056	47	Female	I	25.355	Histopath
6057	47	Female	II	20.1653	Histopath
6058	57	Female	II	24.2215	Histopath
6991	56	Female	II	28.6	PET-CECT, Histopathology, High Ultrasonography of Both Breasts
6992	56	Female	II	25.3	3D Full Mammogram, Cystopathology, Ultrasonography for Abdomen, X-Ray Chest PA View
6993	36	Female	II	22.5	X-RAY Mammography of both Breasts, Cytopathology, Ultrasonography for Abdomen, X-Ray Chest PA View
6994	35	Female	III	24.3	X-Ray Chest PA View & Ultrasonography for Abdomen,
6995	71	Female	III	24.2	X-Ray Chest PA View & Ultrasonography for Abdomen, Cytopathology
6996	50	Female	III	23	X-Ray Chest PA View & Ultrasonography for Abdomen.
6997	60	Female	II	20.8	X-Ray Chest PA View & Ultrasonography for Abdomen, Cytopathology
6998	59	Female	II	25.6	X-Ray Chest PA View & Ultrasonography for Abdomen, Cytopathology, USG Both Breasts
6999	30	Female	III	20.2	X-Ray Chest PA View & Ultrasonography for Abdomen, USG Both Breasts AND AXILLA, FHistopathC Report, X Ray MAMOGRAPHY of Both Breasts
7179	50	Female	II	19.301	Histopath
7180	60	Female	IV	19.0194	Histopath
7181	77	Female	I	19.8839	Histopath
7182	54	Female	I	22.6652	Histopath
7183	38	Female	II	15.9862	Histopath
7184	50	Female	III	23.0112	Histopath
7185	45	Female	IV	18.8707	Histopath
7186	52	Female	II	26.7094	Histopath
7187	43	Female	II	18.8707	Histopath
7188	45	Female	III	19.0901	Histopath
7189	57	Female	IV	20.9781	Histopath
7190	49	Female	III	19.1663	Histopath
7191	63	Female	I	15.2109	Histopath
7336	29	Female	III	20.1	USG
7337	52	Female	III	28.1	CT SCAN
7338	50	Female	II	18.5	Histopath
7339	50	Female	II	17.7	Histopath
7340	61	Female	II	21.5	Histopath
7341	27	Female	II	20.5	Histopath
7342	49	Female	II	23.2	Histopath
7343	41	Female	II	20.1	Histopath
7344	38	Female	II	19.8	Histopath
7345	35	Female	II	20.7	Histopath
7346	67	Female	II	21.6	Histopath
7347	51	Female	II	23.4	Histopath
7348	36	Female	II	20.4	Histopath
7349	50	Female	II	20.2	Histopath
7350	62	Female	II	20.4	Histopath
7351	50	Female	II	18	Histopath
7352	48	Female	II	21.1	Histopath
7353	52	Female	II	21.6	Histopath
7354	37	Female	II	21.4	Histopath
7519	43	Female	I	20.6	Histopath
7730	61	Female	III	36.3556	Histopath
7731	55	Female	I	22.1	Histopath
7732	45	Female	III	21.5	Histopath
7733	42	Female	I	22.1	Histopath
8079	54	Female	II	21.9875	Histopath
8796	32	Female	I	19.7	Histopathology
8797	45	Female	IIA	21.9	Histopathology
8798	62	Female	I	19.4	Histopathology
8799	57	Female	IB	20.2	Histopathology
8800	48	Female	I	20.2	Histopathology
8801	36	Female	I	24.4	Histopathology
8802	28	Female	IIA	18.9	Histopathology
8803	62	Female	I	17.7	Histopathology
8804	48	Female	IIB	23	Histopathology
8805	57	Female	I	20.1	Histopathology
8806	68	Female	I	23.9	Histopathology
8807	52	Female	IIA	17.8	Histopathology
8808	43	Female	II	25.3	Histopathology
8809	48	Female	IIA	17.6	Histopathology
8810	61	Female	IB	20.6	Histopathology
8811	35	Female	II	17.5	Histopathology
8812	68	Female	IIB	24.6	Histopathology
8813	48	Female	I	23.4	Histopathology
8814	57	Female	IB	17.4	Histopathology
8815	62	Female	IA	20	Histopathology
8816	49	Female	I	22.7	Histopathology
8817	35	Female	II	18.4	Histopathology
8818	58	Female	II	21.5	Histopathology
8819	64	Female	IIB	20.3	Histopathology
8820	53	Female	IIA	15	Histopathology
8821	65	Female	I	18.4	Histopathology
8822	45	Female	IA	16.7	Histopathology
8823	66	Female	IA	20.1	Histopathology
8824	67	Female	II	17.9	Histopathology
8825	46	Female	IIB	18.6	Histopathology
8826	68	Female	I	29.3	Histopath

## Sheet: Cervical Cancer
Lab ID	Age	Gender	Stage	BMI	Diagnosis report type
5355	48	Female	IV	22.9201	Histopath
5356	45	Female	IV	23.1718	Histopath
5357	60	Female	II	25.1486	Histopath
5358	55	Female	II	23.3234	Histopath
5359	50	Female	III	25.8726	Histopath
5360	88	Female	IV	27.3546	Histopath
5361	70	Female	IV	29.5081	Histopath
5362	41	Female	II	29.3222	Histopath
5363	40	Female	III	23.6874	Histopath
5364	55	Female	IV	23.7871	Histopath
5365	50	Female	IV	26.0631	Histopath
5366	53	Female	II	22.546	Histopath
5367	45	Female	IV	19.9815	Histopath
5368	63	Female	IV	17.8344	Histopath
5369	70	Female	IV	22.3813	Histopath
5370	70	Female	IV	25.4867	Histopath
5371	67	Female	II	21.5252	Histopath
5372	52	Female	III	26.6055	Histopath
5373	55	Female	III	24.3836	Histopath
5805	85	Female	IIB	18.1	Histopathology
5806	45	Female	IV	19.1	Histopathology
5807	52	Female	IIA	19.3	Histopathology
5808	59	Female	IIIC	17.4	Histopathology
5809	33	Female	IIIC	20	Histopathology
5810	40	Female	IIIB	16.4	Histopathology
5811	53	Female	IIIC	21.1	Histopathology
5812	38	Female	IB	19.5	Histopathology
5813	60	Female	IIIC	20.8	Histopathology
5814	61	Female	IIB	19.3	Histopathology
5815	73	Female	IB	20.3	Histopathology
5816	70	Female	IIB	21.5	Histopathology
5817	53	Female	III	19	Histopathology
5818	45	Female	IIIB	18.3	Histopathology
5819	60	Female	IIA	19.8	Histopathology
5820	45	Female	IIB	16.6	Histopathology
5821	50	Female	IIA	18	Histopathology
5822	49	Female	IIIA	23.2	Histopathology
5823	52	Female	IB	16.4	Histopathology
5824	48	Female	IIA	20.2	Histopathology
5825	51	Female	IIIA	23.3	Histopathology
5826	39	Female	IIB	18.3	Histopathology
5827	52	Female	IIIB	17.2	Histopathology
5828	45	Female	IIB	18.1	Histopathology
5829	50	Female	IIA	18.7	Histopathology
6069	55	Female	III	28.8889	HP
6070	60	Female	II	30.6293	HP
6071	44	Female	III	26.398	HP
6072	56	Female	II	23.9224	HP
6073	45	Female	II	25.8065	HP
6074	80	Female	II	21.3675	HP
6075	70	Female	III	26.7094	HP
6076	44	Female	III	30.2978	HP
6077	56	Female	II	26.9531	HP
6078	65	Female	II	21.3382	HP
6079	69	Female	I	21.9076	Histopath
6080	57	Female	II	30.1651	Histopath
6081	60	Female	II	21.6413	Histopath
6082	47	Female	II	24.89	HISTOPATH
6083	85	Female	III	23.6	HISTOPATH
6084	45	Female	III	18.9	HISTOPATH
6085	49	Female	II	26.4	HISTOPATH
6086	60	Female	III	21.6857	Histopath
6087	72	Female	I	23.0523	Histopath
6088	44	Female	II	18.7026	Histopath
6089	50	Female	I	22.0293	Histopath
6090	48	Female	II	20.0208	Histopath
6091	56	Female	I	22.863	Histopath
6092	46	Female	I	24.1052	Histopath
6093	68	Female	III	22.53	Histopath
6094	51	Female	II	22.2721	Histopath
6095	77	Female	I	16.309	Histopath
6096	42	Female	I	21.8522	Histopath
6097	50	Female	II	22.025	Histopath
6098	46	Female	I	24.4329	Histopath
6099	48	Female	I	23.6102	Histopath
6100	57	Female	II	23.9974	Histopath
6101	47	Female	II	22.3825	Histopath
6102	47	Female	II	21.7113	Histopath
6103	43	Female	II	18.7026	Histopath
7000	46	Female	III	18.8	Ultrasound Scan For Abdomen (TVS)& X-Ray Chest PA View & Histopathology Report
7001	60	Female	III	19.4	Ultrasound Scan For Abdomen , CT Report Abdomen And Pelvis (Plain + Contrast)& X-Ray Chest PA View & Histopathology Report, Ultrasonography pelvis(TVS)
7002	62	Female	II	27.5	Ultrasound Scan For Abdomen (TVS) , MRI Pelvis (Plain )& X-Ray Chest PA View & Histopathology Report.
7003	45	Female	III	25.5	X-Ray Chest & CECT- Abdomen
7192	56	Female	II	17.1655	Histopath
7193	50	Female	I	20.6575	Histopath
7194	46	Female	III	18.6328	Histopath
7195	65	Female	II	22.4766	Histopath
7196	48	Female	III	18.2115	Histopath
7197	56	Female	III	18.8707	Histopath
7198	56	Female	II	17.2635	Histopath
7199	39	Female	III	16.263	Histopath
7200	56	Female	I	20.231	Histopath
7201	62	Female	III	18.4265	Histopath
7202	62	Female	IV	17.9582	Histopath
7355	36	Female	III	21.9	HISTO
7356	36	Female	IIIB	23.5	CECT
7357	40	Female	IIB	27.1	HISTO
7358	36	Female	II	20.4	Histopath
7359	65	Female	II	20.2	Histopath
7749	64	Female	II	21.2	HISTOPATH
7750	52	Female	I	22.4	HISTOPATH
7751	45	Female	I	21.8	HISTOPATH
7752	44	Female	II	22.3	CT SCAN
8082	32	Female	III	21.6761	Histopath
8827	57	Female	I	24.8	Histopathology
8828	35	Female	II	26	Histopathology
8829	47	Female	IIB	21.9	Histopathology
8830	78	Female	IIA	27.1	Histopathology
8831	73	Female	IIA	23.9	Histopathology
8832	61	Female	IB	21.5	Histopathology
8833	61	Female	IB	20.9	Histopathology
8834	52	Female	IA	21.1	Histopathology
8835	34	Female	I	20.7	Histopathology
8836	59	Female	I	20.8	Histopathology
8837	53	Female	IIA	18.7	Histopathology
8838	52	Female	II	20.5	Histopathology
8839	44	Female	II	21.9	Histopathology
8840	66	Female	III	19.9	Histopathology
8841	75	Female	I	21.5	Histopathology
8842	65	Female	IIIA	18.3	Histopathology
8843	75	Female	III	19.7	Histopathology
8844	32	Female	I	20.3	Histopathology
8845	60	Female	I	21	Histopathology
8846	70	Female	II	20.1	Histopathology
8847	32	Female	III	19.7	Histopathology
8848	45	Female	IIA	21.6	Histopathology
8849	33	Female	II	22.7	Histopathology
8850	38	Female	IIB	22.8	Histopathology
8851	43	Female	II	21.5	Histopathology
8852	52	Female	II	20.8	Histopathology
8853	56	Female	III	18.8	Histopathology
8854	35	Female	IIIA	18.5	Histopathology
8855	55	Female	II	21.3	Histopathology
8856	32	Female	IA	21.2	Histopathology
8857	50	Female	I	21.2	Histopath
8858	53	Female	II	23.2	CT
8859	58	Female	III	25.5	Histopath

## Sheet: Lung Cancer 
Lab ID	Age	Gender	Stage	BMI	Diagnosis report type
5395	61	Female	III	23.3918	Histopath
5396	65	Female	IV	26.0771	Histopath
5397	68	Female	III	19.0644	Histopath
5398	48	Female	IV	26.9141	Histopath
5399	45	Female	IV	24.2347	Histopath
5400	64	Female	IV	29.7457	Histopath
5401	65	Female	IV	32.5191	Histopath
5402	45	Female	IV	26.713	Histopath
5403	27	Female	II	24.2023	Histopath
5404	55	Female	III	30.1808	Histopath
5405	58	Female	IV	22.6136	Histopath
5874	61	Female	IIIC	19.4	Histopathology
5875	52	Female	IB	17.7	Histopathology
5876	58	Female	IIB	16.9	Histopathology
5877	51	Female	IIB	20.7	Histopathology
5878	52	Female	IB	20	Histopathology
5879	56	Female	IVA	17.9	Histopathology
6119	62	Female	III	22.8269	HP
6120	56	Female	III	23.8054	HP
6121	50	Female	II	20.0889	HP
6122	64	Female	IV	26.0226	Histopath
6123	69	Female	II	25.072	Histopath
6124	54	Female	II	14	Histopath
7042	65	Female	II	24.1	CYTOPATHOLOGY, ULTRASONOGRAPHY ABDOMEN
7043	55	Female	III	25.4	FDG PET-CT SCAN, FHistopathC REPORT.
7044	36	Female	III	22.8	IHC PANEL-5 MARKERS, FDG PET-CT SCAN
7045	48	Female	III	21.8	FDG PET-CT SCAN, FHistopathC REPORT.
7046	62	Female	III	24.5	CYTOPATHOLOGY, ULTRASONOGRAPHY ABDOMEN
7212	62	Female	IV	18.424	Histopath
7213	65	Female	II	20.8651	Histopath
7214	43	Female	IV	20.6795	Histopath
7373	51	Female	II	18.2	Histopath
7524	59	Female	II	27.5	Histopath
7525	66	Female	III	20.4	Histopath
7526	62	Female	II	26	Histopath
7527	55	Female	I	17	Histopath
7777	46	Female	IV	20.4	HP
7778	41	Female	II	21.9	HP
7779	45	Female	IV	23.4	HP
7780	50	Female	IV	28.4	chest x- Ray, EGFR Mutation aHistopathlysis ,Biospy Report
7781	62	Female	I	19.9	HISTOPATH
7782	77	Female	II	21.9	HISTOPATH
8038	53	Female	I	20.3	Histopath
8039	56	Female	I	23.3	Histopath
8090	29	Female	IV	18.1955	Histopath
8091	37	Female	III	22.6953	Histopath
8092	77	Female	I	19.5882	Histopath
8093	52	Female	II	19.3061	Histopath
8094	52	Female	I	21.5425	Histopath
8095	54	Female	II	18.8876	Histopath
8096	52	Female	I	21.9479	Histopath
8200	27	Female	III	23.7	CYTOPATHOLOGY, FDG PET-CT SCAN
8201	60	Female	IV	31.5	EGFR Mutation aHistopathlysis , Chest X - ray , Biospy Report , PET SCAN , CBC , Creatine , RFT , LFT .
8202	51	Female	IV	18.4	EGFR Mutation aHistopathlysis , Chest X - ray , Biospy Report , PET SCAN
8203	40	Female	III	22.4	Biopsy Report , CT scan Report ,PET CT SCAN ,EGFR Mutation ,LFT ,RFT And Cretaine .
9512	37	Female	IV	20.7756	Histopath
9513	60	Female	IV	21.6413	HP
9514	35	Female	IV	22.3543	HP
9515	68	Female	III	16.4237	HP
9516	63	Female	IV	25.1096	HP
9517	44	Female	IV	14.7011	HP
9518	68	Female	IV	23.1385	HP
9519	64	Female	IV	28.8275	HP
9520	45	Female	IV	25.1096	CT THORAX
9521	41	Female	III	20.2395	PET CT
9522	75	Female	IV	22.0711	HP
9523	50	Female	III	25.8065	HP
9524	61	Female	IV	22.6003	PET CT
4905	66	Male	III	33.7774	HP
4906	78	Male	IV	21.3039	IHC
4907	49	Male	II	26.0375	IHC
4908	67	Male	II	21.3039	HP
4909	58	Male	II	21.0828	HP
4910	29	Male	III	20.061	HP
4911	56	Male	III	23.2335	HP
4912	41	Male	II	20.1733	HP
4913	67	Male	IV	21.58	HP
5387	42	Male	III	25.4055	Histopath
5388	37	Male	III	28.1332	Histopath
5389	56	Male	III	29.883	Histopath
5390	80	Male	III	27.9683	Histopath
5391	87	Male	III	20.3665	Histopath
5392	60	Male	III	23.1096	Histopath
5393	40	Male	III	21.8963	Histopath
5394	73	Male	IV	26.6208	Histopath
5855	68	Male	IB	20.1	Histopathology
5856	60	Male	IIB	16.4	Histopathology
5857	64	Male	IV	18.6	Histopathology
5858	65	Male	IIB	17	Histopathology
5859	35	Male	IV	19.4	Histopathology
5860	52	Male	IVA	17.7	Histopathology
5861	57	Male	IIIB	17.6	Histopathology
5862	60	Male	IIIA	19.6	Histopathology
5863	64	Male	IIB	15.4	Histopathology
5864	59	Male	IIB	18.9	Histopathology
5865	58	Male	IIIB	18	Histopathology
5866	63	Male	IIIB	17.7	Histopathology
5867	60	Male	IIB	20.2	Histopathology
5868	54	Male	IIIB	17.6	Histopathology
5869	25	Male	IIA	18.6	Histopathology
5870	64	Male	IIA	20.2	Histopathology
5871	44	Male	IIIA	18.6	Histopathology
5872	65	Male	IIB	18.4	Histopathology
5873	71	Male	IIA	17.3	Histopathology
6238	70	Male	III	22.4913	HP
6239	47	Male	III	25.9695	HP
6240	73	Male	II	22.0317	Histopath
6241	67	Male	I	22.21	HISTOPATH
6242	62	Male	I	23.3	HISTOPATH
6243	47	Male	I	20.6795	Histopath
6244	70	Male	IV	21.3774	Histopath
6245	79	Male	I	18.9075	Histopath
6246	61	Male	II	21.2672	Histopath
6247	56	Male	I	23.2444	Histopath
6915	26	Male	III	23.1	FDG PET- CT SCAN
6916	72	Male	II	25.9	FDG PET-CT SCAN, FHistopathC REPORT.
6917	65	Male	III	26.4	CYTOPATHOLOGY, ULTRASONOGRAPHY ABDOMEN
6918	65	Male	III	25.1	IHC PANEL-5 MARKERS, FDG PET-CT SCAN
6919	25	Male	II	26.1	IHC PANEL-5 MARKERS, FDG PET-CT SCAN
6920	54	Male	II	25.9	FHistopathC REPORT.
6921	49	Male	III	26	FDG PET- CT SCAN
6922	54	Male	II	25.9	IHC PANEL-5 MARKERS, FDG PET-CT SCAN
6923	48	Male	III	26.6	FDG PET-CT SCAN, FHistopathC REPORT.
6924	57	Male	III	25.2	CYTOPATHOLOGY, FDG PET-CT SCAN
7089	66	Male	IV	19.7531	Histopath
7090	76	Male	IV	23.9	Histopath
7091	22	Male	IV	18.7377	Histopath
7092	18	Male	II	16.038	Histopath
7306	63	Male	I	22.4	Histopath
7307	45	Male	II	19.1	Histopath
7308	61	Male	II	20.1	Histopath
7401	66	Male	I	22.5215	Histopath
7402	56	Male	I	18.026	Histopath
7403	54	Male	I	21.6413	Histopath
7404	36	Male	II	26.3702	Histopath
7405	26	Male	II	30.0433	Histopath
7406	41	Male	I	25.6312	Histopath
7407	51	Male	III	25.4767	Histopath
7408	56	Male	III	22.3133	Histopath
7409	57	Male	I	20.202	Histopath
7410	68	Male	II	18.9745	Histopath
7411	52	Male	I	21.3593	Histopath
7646	65	Male	IV	28	HP
7647	65	Male	III	16.4	HP
7648	18	Male	II	20.8	HP
7649	56	Male	III	25	HP
7650	55	Male	III	24.8	HP
7651	82	Male	IV	23.9	HP
7652	75	Male	III	20.1	HP
7653	56	Male	IV	18.1	Histopath
7654	53	Male	IV	24.4646	Histopath
7655	48	Male	III	25.6	FHistopathC REPORT.
7656	50	Male	III	31.8	Biopsy Report , CT scan Report ,PET CT SCAN ,EGFR Mutation
7657	63	Male	IV	22.4	Biopsy Report , CT scan Report ,PET CT SCAN
7658	59	Male	IV	43	EGFR Mutation aHistopathlysis , Chest X - ray , Biospy Report , PET SCAN
7659	55	Male	IV	20	EGFR Mutation aHistopathlysis , Chest X - ray , Biospy Report , PET SCAN
7660	40	Male	IV	26.3	EGFR Mutation aHistopathlysis , Chest X - ray , Biospy Report , PET SCAN , CBC , Creatine , RFT , LFT .
7661	46	Male	IV	15.7	Biopsy Report , CT scan Report ,PET CT SCAN
7662	72	Male	IV	16.8	Biopsy Report , CT scan Report ,PET CT SCAN ,EGFR Mutation
7663	60	Male	IV	18.5	Biopsy Report , CT scan Report ,PET CT SCAN ,EGFR Mutation ,LFT ,RFT And Cretaine .
7664	71	Male	IV	26.4	Biopsy Report , CT scan Report ,PET CT SCAN
7665	35	Male	I	21.5	HISTOPATH
7850	77	Male	IB	19.8	Histopathology
7851	46	Male	IIB	23.7	Histopathology
7852	60	Male	IIIC	21.5	Histopathology
7853	62	Male	IIIB	18.3	Histopathology
7854	60	Male	IIIB	19.1	Histopathology
7855	68	Male	IIIA	17.3	Histopathology
7856	53	Male	IA	19.4	Histopathology
7857	52	Male	IB	20.5	Histopathology
7858	52	Male	I	21.5	Histopathology
7859	73	Male	IIB	22.1	Histopathology
7860	53	Male	IIIA	20.7	Histopathology
7861	60	Male	IA	21.8	Histopathology
7862	77	Male	IIIB	17	Histopathology
7863	60	Male	IIIA	18.6	Histopathology
7864	56	Male	IIA	19.7	Histopathology
7865	48	Male	IIB	19.4	Histopathology
7866	57	Male	IA	20.5	Histopathology
7867	60	Male	IIB	19.8	Histopathology
7868	67	Male	IA	23.4	Histopathology
7869	58	Male	IIA	19.9	Histopathology
7870	56	Male	IIB	18.7	Histopathology
7871	57	Male	IB	21.9	Histopathology
7872	61	Male	IIA	18.2	Histopathology
7873	62	Male	IA	21	Histopathology
7874	70	Male	IA	20.4	Histopathology
7875	50	Male	IB	19.8	Histopathology
7876	48	Male	IA	21.9	Histopathology
7877	39	Male	IIB	18.5	Histopathology
7878	40	Male	IIA	19.6	Histopathology
7879	38	Male	IIIB	17.3	Histopathology
7880	62	Male	II	26	Histopath
7881	49	Male	I	22.7	Histopath
7882	45	Male	I	27.8	Histopath
7883	61	Male	I	23.2	Histopath
8228	72	Male	II	20.7625	Histopath
8229	81	Male	I	22.9386	Histopath
8230	70	Male	I	17.9614	Histopath
8231	48	Male	II	20.9029	Histopath
8232	28	Male	III	28.8754	Histopath
8233	70	Male	IV	22.0622	Histopath
8234	71	Male	IV	20.3475	Histopath
8235	60	Male	III	21.8742	Histopath
9352	31	Male	III	23.2	Histopath
9353	59	Male	III	20.7625	Histopath
9354	68	Male	III	22.9386	HP
9355	67	Male	III	17.9614	Histopath
9356	36	Male	III	23.6	Histopath
9357	63	Male	III	20.7	Histopath
9358	61	Male	III	23	Histopath
9359	33	Male	III	16.9	HP
9360	53	Male	III	22.2	Histopath
9361	38	Male	III	24	Histopath
9362	66	Male	III	19.1	Histopath
9363	67	Male	III	23.6128	Histopath
9364	47	Male	III	26.3702	Histopath
9365	61	Male	III	23.4236	HP
9366	35	Male	III	24.977	Histopath
9367	57	Male	III	29.2969	Histopath
9368	61	Male	III	31.2452	Histopath
9369	38	Male	III	26.3702	Histopath
9370	31	Male	III	20.9644	HP
9371	56	Male	III	17.8924	HP
9372	48	Male	III	24.1672	CT scan
9373	54	Male	II	22.2	CT scan

## Sheet: Kidney Cancer 
Lab ID	Age	Gender	Stage	BMI	Diagnosis report type
6163	64	Female	II	24.6548	PET CT
6164	51	Female	II	17.9723	Histopath
7047	65	Female	III	18.2	x-Ray Chest PA View, CT KUB Region (Plain+ Contrast), Ultrasonography Whole Abdomen& Pelvis, FDG PET-CT SCAN
7243	60	Female	IV	18.7	Histopath
7532	39	Female	II	24.1	Histopath
7533	68	Female	I	20.8	Histopath
7534	65	Female	I	19.8	Histopath
7753	42	Female	III	22.3478	Histopath
7754	40	Female	III	26.3	Ultrasonography Whole Abdomen
7755	62	Female	III	25.2	Histopath
7756	66	Female	III	25.8	Histopath
8166	76	Female	III	20.7168	Histopath
8204	61	Female	IV	20	x-Ray Chest PA View, CT KUB Region (Plain+ Contrast), Ultrasonography Whole Abdomen& Pelvis, FDG PET-CT SCAN
9260	52	Female	II	18.6	Histopathology
9261	54	Female	I	20.4	Histopathology
9534	46	Female	III	21.6441	Biopsy
9535	75	Female	II	18.5	USG, CBC, RFT, LFT, HIV, Creat
4937	46	Male	II	18.3594	HP
4938	53	Male	II	21.2306	Histopath
4939	77	Male	II	24.3418	Histopath
4940	73	Male	II	22.1003	Histopath
4941	30	Male	II	24.5243	Histopath
4942	40	Male	II	23.3844	Histopath
4943	56	Male	II	18.4965	Histopath
6325	65	Male	II	23.833	CT
6326	56	Male	II	21.9136	CT
6327	67	Male	II	19.9432	Histopath
6925	70	Male	III	24.7	ULTRASOUND ABDOMEN (MALE), Ultrasonography Whole Abdomen
7148	59	Male	I	19.7551	Histopath
7149	64	Male	IV	19.1996	Histopath
7210	65	Male	II	19.0071	Histopath
7414	63	Male	II	25.9	Histopath
7415	42	Male	I	21.9	Histopath
7416	81	Male	III	25.7	Histopath
7612	57	Male	III	24.7	HP
7613	33	Male	II	26.2	Histopath
7614	48	Male	III	32.6	Histopath
7615	60	Male	II	28	x-Ray Chest PA View, CT KUB Region (Plain+ Contrast), Ultrasonography Whole Abdomen& Pelvis, FDG PET-CT SCAN
7616	48	Male	III	24.8	Histopath
7617	46	Male	III	21	x-Ray Chest PA View, CT KUB Region (Plain+ Contrast), Ultrasonography Whole Abdomen& Pelvis, FDG PET-CT SCAN
7618	57	Male	IV	30.1	x-Ray Chest PA View, CT KUB Region (Plain+ Contrast), Ultrasonography Whole Abdomen& Pelvis, FDG PET-CT SCAN
8329	65	Male	II	21.3783	Histopath
8330	44	Male	III	21.2412	Histopath
8331	57	Male	I	20.5879	Histopath
8332	56	Male	IV	19.3	x-Ray Chest PA View, CT KUB Region (Plain+ Contrast), Ultrasonography Whole Abdomen& Pelvis, FDG PET-CT SCAN
8333	58	Male	IV	18.4	x-Ray Chest PA View, CT KUB Region (Plain+ Contrast), Ultrasonography Whole Abdomen& Pelvis, FDG PET-CT SCAN
8334	46	Male	II	16.8	x-Ray Chest PA View, CT KUB Region (Plain+ Contrast), Ultrasonography Whole Abdomen& Pelvis, FDG PET-CT SCAN
9322	63	Male	III	16.1	Histopathology
9323	46	Male	I	18.7	Histopathology
9324	67	Male	I	23.3	Histopathology
9325	36	Male	II	19.2	Histopathology
9326	69	Male	III	19.3	Histopathology
9327	56	Male	II	21.4	Histopathology
9418	57	Male	II	21.8	Histopath
9419	56	Male	II	33.2414	Histopath
9420	45	Male	III	24.4589	Histopath

## Sheet: Thyroid Cancer 
Lab ID	Age	Gender	Stage	BMI	Diagnosis report type
6185	42	Female	II	29.2969	CT
6186	38	Female	II	28.1337	HP
6187	40	Female	II	31.139	HP
6188	52	Female	II	24.2382	USG
6189	32	Female	II	25.7778	HP
6190	28	Female	II	22.8624	HP
6191	62	Female	II	20.9	HISTOPATH
6192	20	Female	IIIA	17.4251	Histopath
6193	39	Female	II	17.9005	Histopath
6194	71	Female	II	22.0622	Histopath
6195	47	Female	I	21.3802	Histopath
7048	44	Female	II	24.8	x-Ray Chest PA View, Ultrasound Scan Neck, Biopsy Report
7049	37	Female	III	28.1	x-Ray Chest PA View, Ultrasound Scan Neck, HISTOPATHOLOGY Report, MRI- BRAIN WITH SPINE(plain and Contrast)
7050	51	Female	II	31.9	Ultrasonography NECK, CT-SCAN NECK (plain and Contrast), HISTOPATHOLOGY REPORT
7051	60	Female	III	23.1	CYTOLOGY Report, CT-SCAN NECK (plain and Contrast), CT-SCAN CHEST (plain and Contrast)
7052	48	Female	II	25.6	BIOPSY REPORT, Ultrasound Scan Neck
7053	60	Female	III	24.4	SURGICAL PATHOLOGY REPORT, Ultrasound Scan Neck
7054	45	Female	II	26.4	BIOPSY REPORT, Ultrasound Scan Neck
7055	62	Female	III	24.1	Histopathology & Cytopathology & X-Ray Chest & Ultrasonography Abdomen & Ultrasound Scan Thyroid
7056	36	Female	II	26.3	BIOPSY REPORT, Ultrasound Scan Neck
7250	50	Female	II	19.1512	Histopath
7251	56	Female	IV	21.7373	Histopath
7252	17	Female	III	20.2395	Histopath
7253	62	Female	IV	19.3452	Histopath
7254	68	Female	IV	18.5911	Histopath
7255	64	Female	II	20.2	Histopath
7256	50	Female	III	19.8347	Histopath
7257	46	Female	IV	23.0212	Histopath
7580	31	Female	III	22.2	Histopath
7581	24	Female	I	23.9	Histopath
7757	29	Female	II	20.3428	HP
7758	71	Female	II	30.4272	HP
7759	24	Female	II	23.1911	HP
7760	55	Female	II	24.974	HP
7761	46	Female	III	26.3	Histopathology & Cytopathology & X-Ray Chest & Ultrasonography Abdomen & Ultrasound Scan Thyroid
8103	57	Female	II	20.217	Histopath
8104	35	Female	III	20.2388	Histopath
8105	47	Female	I	21.1026	Histopath
8106	13	Female	II	22.8	Histopath
8107	28	Female	II	18.9866	Histopath
8108	35	Female	I	18.865	Histopath
8109	14	Female	III	21.3	Histopath
8110	50	Female	II	20.6632	Histopath
8111	66	Female	I	19.7222	Histopath
8112	30	Female	I	19.5951	Histopath
8113	36	Female	I	19.6986	Histopath
8114	75	Female	I	20.8061	Histopath
8205	15	Female	II	22.4	x-Ray Chest PA View, Ultrasound Scan Neck, Biopsy Report
8206	28	Female	III	24.2	BIOPSY REPORT, Ultrasound Scan Neck
9256	51	Female	II	19.8	Histopathology
9257	46	Female	I	23	Histopathology
9258	35	Female	I	20.1	Histopathology
9259	37	Female	II	23.2	Histopathology
9486	54	Female	II	24.2382	HP
9487	82	Female	II	28.4196	HP
9488	40	Female	III	27.5196	HP
9489	55	Female	II	27.6	Histopath
9490	66	Female	III	26.4	Histopath
4958	47	Male	II	23.0546	Histopath
4959	60	Male	II	28.764	Histopath
4960	63	Male	III	27.7344	Histopath
6233	60	Male	III	21.3382	Histopath
6234	67	Male	II	35.7081	Histopath
6235	38	Male	II	30.4	CYTOPATH
6236	52	Male	II	20.1513	Histopath
6237	39	Male	I	16.4337	Histopath
6926	64	Male	III	27.5	x-Ray Chest PA View, Ultrasound Scan Neck, Biopsy Report, Ultrasonography Report
6927	51	Male	II	25.3	ULTRA SOUND SCAN NECK, CYTOPATHOLOGY REPORT, FDG PET CT SCAN
6928	41	Male	III	27.3	Histopathology & Cytopathology & X-Ray Chest & Ultrasonography Abdomen & Ultrasound Scan Thyroid
6929	42	Male	III	26.7	x-Ray Chest PA View, Ultrasound Scan Neck, Biopsy Report
6930	56	Male	III	24.5	SURGICAL PATHOLOGY REPORT, Ultrasound Scan Neck
6931	61	Male	II	26.9	BIOPSY REPORT, Ultrasound Scan Neck
6932	41	Male	II	26.2	HISTOPATHOLOGY REPORT
7156	42	Male	II	20.0796	Histopath
7510	71	Male	III	28.5	Histopath
7511	61	Male	I	19.8	Histopath
7619	62	Male	III	24.3	HP(Cytology)
7620	42	Male	IV	26	HP(Cytology)
7621	30	Male	III	24	HP(Cytology)
7622	36	Male	II	28.4	HP(Cytology)
7623	40	Male	II	25.7	Histopath
7624	48	Male	III	26	BIOPSY REPORT, Ultrasound Scan Neck
8257	16	Male	II	19.5	Histopath
8258	37	Male	I	22.7862	Histopath
9163	41	Male	I	20.7	Histopathology
9164	39	Male	III	24.1	Histopathology
9165	55	Male	II	19.7	Histopathology
9166	36	Male	III	17.4	Histopathology
9167	41	Male	II	19.7	Histopathology
9168	49	Male	I	21.6	Histopathology
9335	28	Male	III	18.5132	Histopath
9336	64	Male	II	23.0518	HP
9337	23	Male	II	18.3391	Cytology Report
9338	37	Male	III	24.757	KANCHAN STUDY
9339	57	Male	III	26.1	BIOPSY REPORT, Ultrasound Scan Neck
9340	80	Male	III	24.996	Histopath
9341	52	Male	III	22.6652	Histopath
9342	74	Male	I	24.6152	Histopath
9343	61	Male	III	27.7902	Cytology Report

## Sheet: Leukemia 
Lab ID	Age	Gender	Stage	BMI	Diagnosis report type
6210	49	Female	IV	23.2031	BONEMARROW ASPIRATION PATHOLOGY REPORT
7060	47	Female	III	26.4	BONEMARROW ASPIRATION PATHOLOGY REPORT
7061	39	Female	III	25.9	MICROBIOLOGY(PCR), BONEMARROW ASPIRATION
7570	53	Female	III	20.7	BONEMARROW ASPIRATION PATHOLOGY REPORT
7571	52	Female	I	21.3	BONEMARROW ASPIRATION PATHOLOGY REPORT
7572	1	Female	II	34.6	BONEMARROW ASPIRATION PATHOLOGY REPORT
7573	57	Female	IV	26.4	BONEMARROW ASPIRATION PATHOLOGY REPORT
7574	43	Female	IV	18.6	BONEMARROW ASPIRATION PATHOLOGY REPORT
7795	27	Female	III	25.2994	BONEMARROW ASPIRATION PATHOLOGY REPORT
7796	44	Female	III	22.83	BONEMARROW ASPIRATION PATHOLOGY REPORT
7797	45	Female	III	43.1	Bone marrow Aspiraton , Bone marrow biopsy , CBC , RFT , LFT, BCR ABL
7798	55	Female	III	25	CBC COUNT , Imaging Testing ,Molecular Testing , biopsy Report
7799	52	Female	III	23.6	Bone marrow Aspiraton , Bone marrow biopsy , CBC , RFT , LFT, BCR ABL
7800	16	Female	II	21.6	Bone marrow Aspiraton , Bone marrow biopsy , CBC , RFT , LFT, BCR ABL
7801	54	Female	IV	22.2	CBC COUNT , Imaging Testing ,biposy Report , molecular Testing , CBC , RFT ,LFT
8097	26	Female	I	18.3	CBC COUNT , Imaging Testing ,Molecular Testing , biopsy Report
8098	46	Female	IV	20.6084	CBC COUNT , Imaging Testing ,Molecular Testing , biopsy Report
8099	54	Female	IV	20.5688	CBC COUNT , Imaging Testing ,Molecular Testing , biopsy Report
8100	20	Female	IV	16.8889	CBC COUNT , Imaging Testing ,Molecular Testing , biopsy Report
8101	50	Female	IV	20.3538	CBC COUNT , Imaging Testing ,Molecular Testing , biopsy Report
8102	61	Female	IV	23.219	CBC COUNT , Imaging Testing ,Molecular Testing , biopsy Report
8214	56	Female	IV	23.5	Bone marrow Aspiraton , Bone marrow biopsy , CBC , RFT , LFT, BCR ABL
8215	45	Female	IV	31.8	CBC COUNT , Imaging Testing ,biposy Report , molecular Testing , CBC , RFT ,LFT
8216	18	Female	IV	25	Bone marrow Aspiraton , Bone marrow biopsy , CBC , RFT , LFT, BCR ABL
8217	50	Female	IV	20	CBC COUNT , Imaging Testing ,biposy Report , molecular Testing
8218	66	Female	IV	23	Bone marrow Aspiraton , Bone marrow biopsy , CBC , RFT , LFT, BCR ABL
8219	54	Female	IV	26	CBC COUNT , Imaging Testing ,biposy Report , molecular Testing , PET CT Report
8220	37	Female	IV	28	Bone marrow Aspiraton , Bone marrow biopsy , CBC , RFT , LFT, BCR ABL
8221	61	Female	IV	28 .9	Bone marrow Aspiraton , Bone marrow biopsy , CBC , RFT , LFT, BCR ABL
9554	46	Female	IV	23.2834	HP
9555	50	Female	II	18.6667	Bone marrow Aspiraton , Bone marrow biopsy , CBC , RFT , LFT, BCR ABL
9556	35	Female	III	14.8788	PET CT
9557	33	Female	III	27.4762	Bone marrow Aspiraton , Bone marrow biopsy , CBC , RFT , LFT, BCR ABL
9558	1	Female	II	19.5	Bone marrow Aspiraton , Bone marrow biopsy , CBC , RFT , LFT, BCR ABL
9559	73	Female	IV	24.3359	Bone marrow Aspiraton , Bone marrow biopsy , CBC , RFT , LFT, BCR ABL
9560	45	Female	I	22.7928	Bone marrow Aspiraton , Bone marrow biopsy , CBC , RFT , LFT, BCR ABL
5410	62	Male	III	24.3836	Hairy Cell Leukemia
5411	50	Male	III	23.4738	Chronic Mylenoid Leukemia (CML)
5412	44	Male	III	23.2602	Chronic Lymphocytic Leukemia
6374	26	Male	IV	19.5882	Bone marrow Aspiraton , Bone marrow biopsy , CBC , RFT , LFT, BCR ABL
6375	69	Male	IV	21.2739	Bone marrow Aspiraton , Bone marrow biopsy , CBC , RFT , LFT, BCR ABL
6376	42	Male	III	22.2	Bone marrow Aspiraton , Bone marrow biopsy , CBC , RFT , LFT, BCR ABL
6377	62	Male	I	24.4	Bone marrow Aspiraton , Bone marrow biopsy , CBC , RFT , LFT, BCR ABL
6934	50	Male	III	25.5	BONEMARROW ASPIRATION
6935	62	Male	II	26.2	MICROBIOLOGY(PCR), BONEMARROW ASPIRATION
6936	39	Male	III	26.2	MICROBIOLOGY(PCR), BONEMARROW ASPIRATION
6937	56	Male	II	26.7	BONEMARROW ASPIRATION PATHOLOGY REPORT
6938	55	Male	III	26	BONEMARROW ASPIRATION
7144	55	Male	II	19.0367	CBC COUNT , Imaging Testing ,biposy Report , molecular Testing
7145	48	Male	I	18.5132	CBC COUNT , Imaging Testing ,biposy Report , molecular Testing
7146	53	Male	II	16.9359	CBC COUNT , Imaging Testing ,biposy Report , molecular Testing
7147	8	Male	IV	13.44	CBC COUNT , Imaging Testing ,biposy Report , molecular Testing
7488	49	Male	II	23.6	CBC COUNT , Imaging Testing ,biposy Report , molecular Testing
7489	12	Male	I	20.8	CBC COUNT , Imaging Testing ,biposy Report , molecular Testing
7490	50	Male	I	23.3	CBC COUNT , Imaging Testing ,biposy Report , molecular Testing
7678	36	Male	III	22.7	OP Report
7679	9	Male	III	24.5	HP (less quantity)
7680	20	Male	III	20.2	HP waiting
7681	43	Male	III	26.4	CBC COUNT , Imaging Testing ,biposy Report , molecular Testing
7682	38	Male	III	18.8	CBC COUNT , Imaging Testing ,Molecular Testing , biopsy Report
7683	60	Male	IV	28.9	CBC COUNT , Imaging Testing ,biposy Report , molecular Testing , PET CT Report
7684	35	Male	IV	30	Bone marrow Aspiraton , Bone marrow biopsy , CBC , RFT , LFT, BCR ABL
8236	24	Male	II	24.0983	MICROBIOLOGY(PCR), BONEMARROW ASPIRATION
8237	28	Male	II	20.217	MICROBIOLOGY(PCR), BONEMARROW ASPIRATION
8238	5	Male	IV	14.9942	CBC COUNT , Imaging Testing ,biposy Report , molecular Testing , PET CT Report
8239	36	Male	IV	21.5561	Bone marrow Aspiraton , Bone marrow biopsy , CBC , RFT , LFT, BCR ABL
8240	60	Male	II	18.9619	Bone marrow Aspiraton , Bone marrow biopsy , CBC , RFT , LFT, BCR ABL
8241	35	Male	I	19.7266	Bone marrow Aspiraton , Bone marrow biopsy , CBC , RFT , LFT, BCR ABL
8242	46	Male	I	21.3783	Bone marrow Aspiraton , Bone marrow biopsy , CBC , RFT , LFT, BCR ABL
8243	60	Male	IV	21	MICROBIOLOGY(PCR), BONEMARROW ASPIRATION
8244	50	Male	IV	26.8	Bone marrow Aspiraton , Bone marrow biopsy , CBC , RFT , LFT, BCR ABL
8245	60	Male	IV	28.1	CBC COUNT , Imaging Testing ,biposy Report , molecular Testing , PET CT Report
8246	69	Male	IV	24	Bone marrow Aspiraton , Bone marrow biopsy , CBC , RFT , LFT, BCR ABL
8247	57	Male	IV	28.8	Bone marrow Aspiraton , Bone marrow biopsy , CBC , RFT , LFT, BCR ABL
9430	25	Male	III	24	Bone marrow Aspiraton , Bone marrow biopsy , CBC , RFT , LFT, BCR ABL
9431	66	Male	II	18.8092	Bone marrow Aspiraton , Bone marrow biopsy , CBC , RFT , LFT, BCR ABL
9432	55	Male	III	19.7266	Bone marrow Aspiraton , Bone marrow biopsy , CBC , RFT , LFT, BCR ABL
9433	69	Male	IV	21.3783	Bone marrow Aspiraton , Bone marrow biopsy , CBC , RFT , LFT, BCR ABL
9434	51	Male	II	24.974	Bone marrow Aspiraton , Bone marrow biopsy , CBC , RFT , LFT, BCR ABL
9435	36	Male	III	25.9095	Bone marrow Aspiraton , Bone marrow biopsy , CBC , RFT , LFT, BCR ABL
9436	48	Male	III	25.6055	Bone marrow Aspiraton , Bone marrow biopsy , CBC , RFT , LFT, BCR ABL
9437	59	Male	III	24.3824	Bone marrow Aspiraton , Bone marrow biopsy , CBC , RFT , LFT, BCR ABL
9438	44	Male	III	25.6544	Bone marrow Aspiraton , Bone marrow biopsy , CBC , RFT , LFT, BCR ABL
9439	12	Male	I	16.1	CBC, Creatinine, RBS, HIV, X-Ray
9440	71	Male	II	20.9483	CBC COUNT , Imaging Testing ,biposy Report , molecular Testing , PET CT Report
9478	32	Male	III	23.5102	CBC COUNT , Imaging Testing ,biposy Report , molecular Testing , PET CT Report

## Sheet: Colorectal Cancer 
Lab ID	Age	Gender	Stage	BMI	Diagnosis report type
5423	80	Female	III	23.3576	X-Ray Chest PA View, Ultrasonography of Abdomen, Biopsy Report.
5424	38	Female	III	24.2347	X-Ray Chest PA View, Ultrasonography of Abdomen, Biopsy Report.
5425	48	Female	II	25.124	X-Ray Chest PA View, Ultrasonography of Abdomen, Biopsy Report.
6165	55	Female	II	24.4444	HP
6166	29	Female	II	23.3726	HP
6167	39	Female	III	23.8751	HP
6168	57	Female	III	37.1335	HP
6169	72	Female	II	26.1249	HP
6170	46	Female	II	21.3382	HP
6171	52	Female	III	207.94	HP
6172	52	Female	II	20.9566	HP
6173	61	Female	II	24.2187	HP
6174	81	Female	III	24.4444	HP
6175	42	Female	II	20.1348	Histopath
6176	60	Female	I	20.4467	Histopath
6177	45	Female	II	20.1348	Histopath
6178	46	Female	III	24.6832	X-Ray Chest PA View, Ultrasonography of Abdomen, Biopsy Report.
6179	38	Female	III	20.0379	X-Ray Chest PA View, Ultrasonography of Abdomen, Biopsy Report.
6180	70	Female	II	19.4363	X-Ray Chest PA View, Ultrasonography of Abdomen, Biopsy Report.
6214	58	Female	II	18.4	HISTOPATH
6215	50	Female	II	19	HISTOPATH
7062	28	Female	III	22.6	X-Ray Chest PA View, Ultrasonography of Abdomen, Biopsy Report.
7063	49	Female	III	23.8	X-Ray Chest PA View, Ultrasonography of Abdomen, Biopsy Report.
7064	60	Female	III	23.8	Biopsy Report,CECT Abdomen & Pelvis
7065	54	Female	III	25	X-Ray Chest PA View, Ultrasonography of Abdomen, Biopsy Report.
7066	43	Female	II	24.5	Biopsy Report,CECT Abdomen & Pelvis
7067	44	Female	II	24.5	Biopsy Report,CECT Abdomen & Pelvis
7258	65	Female	III	25.2092	Biopsy Report,CECT Abdomen & Pelvis
7259	39	Female	IV	19.721	Biopsy Report,CECT Abdomen & Pelvis
7260	60	Female	I	21.3	Biopsy Report,CECT Abdomen & Pelvis
7374	55	Female	II	21.4	Histopath
7528	62	Female	I	18	Histopath
7529	59	Female	II	23.2	Histopath
7762	63	Female	III	25.8876	HP
7763	62	Female	III	25.9695	HP,CT
7764	49	Female	III	23.1247	HP
7765	67	Female	III	22.6409	HP,CT
7766	54	Female	IV	24.8358	HP,CT
7767	47	Female	IV	22.8928	HP,CT
7768	65	Female	III	21.0828	HP
7769	55	Female	III	24.0346	HP
7770	44	Female	IV	22.8928	HP
7771	32	Female	III	20.7756	HP
7772	53	Female	III	26.6667	HP
7773	63	Female	III	24.5	Ultrasonography of Abdomen, Biopsy Report.
7774	57	Female	II	26.9	X-Ray Chest PA View, Ultrasonography of Abdomen, Biopsy Report.
7775	66	Female	III	22.2	X-Ray Chest PA View, Ultrasonography of Abdomen, Biopsy Report.
7776	54	Female	III	22.9	Ultrasonography of Abdomen, Biopsy Report.
8025	67	Female	IIIB	16.8	Histopatology
8026	35	Female	IIA	19	Histopatology
8027	48	Female	IIA	19	Histopatology
8028	55	Female	IIB	20	Histopatology
8029	55	Female	IIIB	17.1	Histopatology
8030	53	Female	IV	19.1	Histopatology
8115	60	Female	I	21.4525	Histopatology
8116	58	Female	III	21.1719	Histopatology
8117	67	Female	I	20.8264	Histopatology
8118	31	Female	III	19.1736	Histopatology
8119	65	Female	I	22.5925	Histopatology
8222	80	Female	II	18.9	Ultrasonography of Abdomen Report, FNAC REPORT,Biopsy Report
8223	66	Female	II	18.1	Ultrasonography of Abdomen, Biopsy Report.
9491	44	Female	III	23.74	HP
9492	43	Female	III	21.6287	HP
9493	33	Female	III	23.4952	HP
9494	49	Female	III	22.3703	HP
9495	56	Female	III	385.742	HP
9496	55	Female	III	28.9461	HP
9497	77	Female	III	19.5167	HP
9498	47	Female	III	23.74	HP
9499	43	Female	III	21.6287	HP
9500	21	Female	III	15.037	HP
9501	70	Female	III	20.8889	HP
9502	43	Female	III	19.9762	HP
9503	44	Female	III	23.2754	HP
9504	55	Female	III	28.9461	HP
9505	37	Female	III	24.6094	HP
9506	50	Female	III	18.902	HP
9507	58	Female	III	21.7502	HP
9508	50	Female	III	23.6128	HP
9509	56	Female	III	23.0469	HP
9510	63	Female	III	23.6013	HP
9511	35	Female	II	18.2	HIV test,X-ray, USG, CT Scan, MRI, PET Test
4998	65	Male	IV	22.4323	HP
4999	60	Male	III	29.6875	HP
5000	71	Male	II	25.4028	HP
5001	52	Male	III	19.8141	HP
5002	63	Male	II	20.3074	HP
5003	62	Male	II	19.9594	HP
5004	30	Male	II	21.3382	HP
5005	58	Male	III	25.7812	HP
5006	66	Male	II	21.3039	HP
5007	22	Male	III	17.5697	HP
5416	34	Male	IV	27.7887	HP
5417	55	Male	III	24.8061	HP
5418	48	Male	IV	24.1238	HP
5419	55	Male	III	26.5839	HP
5420	60	Male	IV	27.4514	HP
5421	82	Male	III	27.8906	HP
5422	52	Male	IV	28.2397	HP
5905	22	Male	IIB	19.8	Histopathology
5906	52	Male	III	18.2	Histopathology
5907	33	Male	II	17.6	Histopathology
6345	56	Male	III	24.7676	HP
6346	48	Male	II	30.0781	MRI
6347	36	Male	III	23.9224	MRI
6348	72	Male	II	20.7008	Histopath
6349	42	Male	II	21.4844	Histopath
6350	57	Male	IV	18.8189	Biopsy
6351	58	Male	II	22.0386	Histopath
6352	77	Male	II	25.4	HISTOPATH
6353	35	Male	II	32.5	HISTOPATH
6354	50	Male	III	24.0346	MRI
6355	37	Male	I	20.83	MRI
6356	82	Male	II	26.6389	MRI
6357	60	Male	II	21.8717	MRI
6939	52	Male	II	24.5	X-Ray Chest PA View, Ultrasound Scan Full Abdomen, Biopsy Report,CECT Abdomen & Pelvis
6940	60	Male	III	24.6	X-Ray Chest PA View, Ultrasonography of Abdomen, Biopsy Report.
6941	53	Male	II	23.8	Ultrasonography of Abdomen, Biopsy Report.
6942	55	Male	II	23.1	Biopsy Report,CECT Abdomen & Pelvis
6943	65	Male	III	23.3	X-Ray Chest PA View, Ultrasonography of Abdomen, Biopsy Report.
6944	47	Male	II	25.4	X-Ray Chest PA View, Ultrasound Scan Full Abdomen, Biopsy Report,CECT Abdomen & Pelvis
6945	52	Male	III	24.9	Biopsy Report,CECT Abdomen & Pelvis
6946	45	Male	II	25	Ultrasonography of Abdomen, Biopsy Report.
6947	56	Male	III	25.5	Biopsy Report,CECT Abdomen & Pelvis
6948	61	Male	III	25.6	Biopsy Report,CECT Abdomen & Pelvis
6949	48	Male	III	25.8	X-Ray Chest PA View, Ultrasonography of Abdomen, Biopsy Report.
6950	52	Male	II	25.6	X-Ray Chest PA View, Ultrasonography of Abdomen, Biopsy Report.
6951	38	Male	II	24.1	X-Ray Chest PA View, Ultrasound Scan Full Abdomen, Biopsy Report,CECT Abdomen & Pelvis
6952	67	Male	III	24.9	X-Ray Chest PA View, Ultrasonography of Abdomen, Biopsy Report.
6953	56	Male	III	26	Ultrasonography of Abdomen, Biopsy Report.
6954	61	Male	III	25.8	X-Ray Chest PA View, Ultrasonography of Abdomen, Biopsy Report.
6955	53	Male	III	24.3	X-Ray Chest PA View, Ultrasound Scan Full Abdomen, Biopsy Report,CECT Abdomen & Pelvis
7157	67	Male	II	19.446	Biopsy Report,CECT Abdomen & Pelvis
7158	65	Male	III	20.8684	Biopsy Report,CECT Abdomen & Pelvis
7159	50	Male	III	21.1601	Biopsy Report,CECT Abdomen & Pelvis
7160	38	Male	IV	19.0039	Biopsy Report,CECT Abdomen & Pelvis
7161	62	Male	IV	21.1184	X-Ray Chest PA View, Ultrasonography of Abdomen, Biopsy Report.
7162	47	Male	I	20.8688	X-Ray Chest PA View, Ultrasonography of Abdomen, Biopsy Report.
7173	68	Male	I	19.1512	X-Ray Chest PA View, Ultrasonography of Abdomen, Biopsy Report.
7311	25	Male	II	23.1	Histopath
7312	33	Male	II	22.6	Histopath
7313	63	Male	II	21.4	Histopath
7412	25	Male	I	26.6	Histopath
7625	57	Male	II	24.974	HP
7626	75	Male	III	27.8159	HP
7627	53	Male	II	27.6888	HP
7628	52	Male	II	29.6	HP
7629	72	Male	II	28.7	HP
7630	66	Male	II	23.2	HP
7631	26	Male	II	21.6	HP
7632	52	Male	II	23.9	MDCT Available Check HP
7633	74	Male	II	23.7	HP
7634	51	Male	II	23.9	HP
7635	52	Male	II	24.9	HP
7636	49	Male	II	24.4	HP
7637	46	Male	II	25.9	Ultrasonography of Abdomen, Biopsy Report.
7638	37	Male	II	25.7	HP
7639	40	Male	II	25	HP
7640	54	Male	III	23.1	HP
7641	48	Male	III	22.1	Ultrasonography of Abdomen Report, FNAC REPORT,Biopsy Report
7642	67	Male	III	22	Ultrasonography of Abdomen Report, FNAC REPORT,Biopsy Report
7643	70	Male	IV	20.7	Ultrasonography of Abdomen Report, FNAC REPORT,Biopsy Report
7644	50	Male	III	20.7	Ultrasonography of Abdomen Report, FNAC REPORT,Biopsy Report
7645	75	Male	II	22.7	HISTOPATH
7884	54	Male	IIB	22.2	Histopatology
7885	35	Male	IIA	17.5	Histopatology
7886	27	Male	IIIA	18.4	Histopatology
7887	28	Male	IIIB	17	Histopatology
7888	48	Male	IIIC	18.4	Histopatology
7889	25	Male	IIA	20.4	Histopatology
7890	49	Male	IB	22.2	Histopatology
7891	76	Male	III	21.2	Histopatology
7892	60	Male	II	20.6	Histopatology
7893	73	Male	IIIB	17.5	Histopatology
7894	40	Male	IIIA	17.7	Histopatology
7895	39	Male	IIB	18.3	Histopatology
7896	45	Male	I	20.6	Histopatology
7897	50	Male	I	19.3	Histopatology
7898	41	Male	I	20.2	Histopatology
7899	57	Male	IIB	18.5	Histopatology
7900	61	Male	I	20	Histopatology
7901	44	Male	I	20.7	Histopatology
7902	58	Male	I	21.8	Histopatology
7903	46	Male	IIB	18.4	Histopatology
7904	59	Male	IIIB	17.7	Histopatology
7905	66	Male	IIIA	18.5	Histopatology
7906	56	Male	I	20.4	Histopatology
7907	40	Male	IIB	19.4	Histopatology
7908	49	Male	IIIA	18.2	Histopatology
7909	45	Male	IV	20.1	Ultrasonography of Abdomen Report, FNAC REPORT,Biopsy Report
7910	48	Male	IV	22.7	Ultrasonography of Abdomen Report, FNAC REPORT,Biopsy Report
7911	59	Male	IV	24.7	Ultrasonography of Abdomen Report, FNAC REPORT,Biopsy Report
8259	59	Male	IV	21.6017	Ultrasonography of Abdomen Report, FNAC REPORT,Biopsy Report
8260	58	Male	III	21.157	Ultrasonography of Abdomen Report, FNAC REPORT,Biopsy Report
8261	52	Male	III	21.4158	Ultrasonography of Abdomen Report, FNAC REPORT,Biopsy Report
8262	52	Male	III	18.6328	Ultrasonography of Abdomen Report, FNAC REPORT,Biopsy Report
8263	40	Male	II	21.3908	Ultrasonography of Abdomen Report, FNAC REPORT,Biopsy Report
8264	25	Male	I	20.3856	Ultrasonography of Abdomen Report, FNAC REPORT,Biopsy Report
8265	42	Male	III	21.4159	Ultrasonography of Abdomen Report, FNAC REPORT,Biopsy Report
8266	64	Male	II	21.6794	Ultrasonography of Abdomen Report, FNAC REPORT,Biopsy Report
8267	40	Male	I	20.5503	Ultrasonography of Abdomen Report, FNAC REPORT,Biopsy Report
9344	36	Male	II	24.977	HP
9345	54	Male	II	21.7993	Ultrasonography of Abdomen, Biopsy Report.
9346	58	Male	II	26.8977	Ultrasonography of Abdomen, Biopsy Report.
9347	42	Male	II	18.902	Ultrasonography of Abdomen, Biopsy Report.
9348	48	Male	II	17.4154	Ultrasonography of Abdomen, Biopsy Report.
9349	72	Male	II	26.0375	Ultrasonography of Abdomen, Biopsy Report.
9350	55	Male	III	21.2306	Histopath
9351	60	Male	II	23.3726	Histopath

## Sheet: NHL 
Lab ID	Age	Gender	Stage	BMI	Diagnosis report type.
5409	85	Female	IV	24.589	Histopath
6196	60	Female	I	19.8373	Histopath
6197	52	Female	I	18.2615	Biospy
7068	46	Female	III	24.1	CT SCAN
7069	49	Female	III	25.4	CT SCAN
7248	76	Female	IV	21.0772	CT SCAN
7249	53	Female	IV	16.1354	Biospy
7575	34	Female	II	17.1	Biospy
7576	35	Female	II	21.3	Biospy
8167	40	Female	II	19.3082	CT SCAN
9320	48	Female	II	20.6612	Histopathology
9321	43	Female	II	18.902	Histopathology
9544	25	Female	III	21.0962	CT SCAN
9545	20	Female	III	16.8663	CT SCAN
9546	32	Female	II	23.5556	Histopath
9547	60	Female	I	24.8777	Histopath
9548	19	Female	IV	19.2719	Histopath
9549	42	Female	IV	20.9502	Histopath
9550	58	Female	II	23.3536	Histopath
5406	60	Male	III	25.6373	Histopath
5407	82	Male	II	25.8248	Histopath
5408	47	Male	II	32.793	Biospy
6378	46	Male	IV	24.6669	Biospy
6379	52	Male	IV	20.6641	CT SCAN
6380	10	Male	IV	10.2367	CT SCAN
6381	3	Male	I	14.2	CT SCAN
7155	65	Male	IV	20.5457	CT SCAN
7327	19	Male	II	24.7	Histopath
7494	1	Male	II	15.6	Biospy
7495	69	Male	IV	20.5457	CT SCAN
7496	16	Male	I	26.6	CT SCAN
7497	54	Male	I	18.4	Biospy
9235	56	Male	I	21.6128	Histopathology
9236	66	Male	I	21.6041	Histopathology
9237	61	Male	II	18.2066	Histopathology
9238	65	Male	I	21.7738	Histopathology
9328	48	Male	I	19.4	Histopathology
9329	60	Male	III	17.8	Histopathology
9330	55	Male	I	22.3	Histopathology
9331	50	Male	II	17.3	Histopathology
9332	45	Male	II	18.8	Histopathology
9333	51	Male	I	20.1	Histopathology
9401	31	Male	III	22.6003	CT SCAN
9402	44	Male	III	16.3024	HP
9405	23	Male	I	20.4294	CT SCAN
9406	68	Male	II	24.9135	HP
9407	35	Male	III	24.0238	Histopathology

## Sheet: Stomach Cancer 
Lab ID	Age	Gender	Stage	BMI	Diagnosis report type
5429	50	Female	IV	27.9431	Histopathology
5898	30	Female	IIIA	17.9	Histopathology
5899	32	Female	IIB	15.4	Histopathology
5900	36	Female	IIIC	18.8	Histopathology
5901	49	Female	III	20.4	Histopathology
5902	50	Female	IIB	18.3	Histopathology
5903	47	Female	IIA	17.3	Histopathology
5904	50	Female	IIIA	19.5	Histopathology
6181	58	Female	III	24.6548	HP
6182	61	Female	II	19.6	HISTOPATH
7070	51	Female	III	20.7	CT Report Abdomen &Pelvis (Plain& Contrast)
7071	45	Female	III	25.1	CT Report Abdomen &Pelvis (Plain& Contrast) & Histopathology Report
7072	70	Female	II	21.3	CT Report Abdomen &Pelvis (Plain& Contrast)
7073	39	Female	III	25.4	CT ABDOMEN& PELVIS (PLAIN)
7074	54	Female	II	25.2	CT Report Abdomen &Pelvis (Plain& Contrast)
7215	52	Female	III	21.9525	CT Report Abdomen &Pelvis (Plain& Contrast)
7216	28	Female	II	18.2899	CT Report Abdomen &Pelvis (Plain& Contrast) & Histopathology Report
7375	37	Female	II	19.2	Histopath
7376	45	Female	II	21.2	Histopath
7377	39	Female	II	22.8	Histopath
7378	39	Female	II	18	Histopath
7379	55	Female	II	20.7	Histopath
7380	48	female	II	21.1	Histopath
7381	62	female	II	19.7	Histopath
7535	63	female	I	20.3954	Histopath
7536	72	female	I	21.5045	Histopath
7537	47	female	II	21.4844	Histopath
7538	56	female	II	17.8506	Histopath
7539	47	female	I	17.7462	Histopath
7540	50	female	I	17.4449	Histopath
7541	44	female	III	17.4747	Histopath
7542	44	female	I	23.1473	Histopath
7543	57	female	I	16.4062	Histopath
7544	47	female	I	23.3726	Histopath
7545	26	female	II	23.3	Histopath
7546	32	female	II	19.1406	Histopath
7604	48	Female	II	21.1	Histopath
7605	57	Female	II	21.6	Histopath
7785	47	Female	II	26.1593	HP
7786	72	Female	III	27.7671	HP
7787	54	Female	IV	24.5578	HP
7788	27	Female	III	18.2899	HP
7789	56	Female	IV	22.9421	HP
7790	39	Female	III	27.1203	HP
7791	71	Female	III	20.3125	HP
7792	48	Female	III	20	Biopsy Report , NCCT & CECT Chest , Endoscopy, Colonoscopy
7793	48	Female	III	31.8	Biopsy Report , NCCT & CECT Chest , Endoscopy, Colonoscopy
7794	75	Female	I	21.6	HISTOPATH
8031	49	Female	IIIB	17.7	Histopathology
8032	55	Female	IA	21	Histopathology
8033	45	Female	IIB	19.2	Histopathology
8034	48	Female	IIA	20.9	Histopathology
8035	42	Female	IA	23.8	Histopathology
8036	52	Female	IIB	19.6	Histopathology
8153	77	Female	I	19.2103	Biopsy Report , NCCT & CECT Chest , Endoscopy, Colonoscopy
8155	38	Female	III	21.8715	Biopsy Report , NCCT & CECT Chest , Endoscopy, Colonoscopy
8156	50	Female	III	21.2109	Biopsy Report , NCCT & CECT Chest , Endoscopy, Colonoscopy
8157	37	Female	I	20.727	Biopsy Report , NCCT & CECT Chest , Endoscopy, Colonoscopy
8224	80	Female	II	23	Biopsy Report , NCCT & CECT Chest , Endoscopy, Colonoscopy , Abdomen TEST
9551	54	Female	II	14.0084	HP
9552	48	Female	III	25.4754	HP
9553	65	Female	III	21.3995	endoscopy
4935	57	Male	III	19.8141	HP + CT
4936	63	Male	III	24.7475	HP
5122	72	Male	III	28.578	HP
5426	63	Male	III	26.4441	CT Report Abdomen &Pelvis (Plain& Contrast)
5427	63	Male	III	23.6678	Biopsy Report , NCCT & CECT Chest , Endoscopy, Colonoscopy
5428	65	Male	III	26.7149	Histopathology
5880	58	Male	IIIA	19.9	Histopathology
5881	60	Male	IB	18.5	Histopathology
5882	55	Male	IIA	19.9	Histopathology
5883	45	Male	IB	19.6	Histopathology
5884	53	Male	IIB	20.7	Histopathology
5885	37	Male	IIIA	16.6	Histopathology
5886	35	Male	IB	16.4	Histopathology
5887	41	Male	IIIB	18.8	Histopathology
5888	54	Male	IIB	19.8	Histopathology
5889	50	Male	IB	16.4	Histopathology
5890	56	Male	IIA	18.6	Histopathology
5891	68	Male	IIA	20.4	Histopathology
5892	50	Male	III	19.4	Histopathology
5893	48	Male	IIA	21.6	Histopathology
5894	39	Male	IIB	20.4	Histopathology
5895	42	Male	IIB	17.6	Histopathology
5896	39	Male	IIA	17	Histopathology
5897	55	Male	IIB	17.3	Histopathology
6250	56	Male	II	19.052	HP
6328	48	Male	II	24.2382	CT Report Abdomen &Pelvis (Plain& Contrast)
6329	66	Male	II	23.4375	HP
6330	72	Male	I	16.5289	Biopsy
6331	72	Male	II	18.1	HISTOPATH
6332	59	Male	II	16.7	HISTOPATH
6333	42	Male	II	19	HISTOPATH
6334	56	Male	III	21.6141	Biopsy
6335	77	Male	I	22.782	Biopsy
6336	65	Male	II	21.3802	Biopsy
6337	56	Male	II	19.7569	Biopsy
6956	60	Male	II	17.1	CT Report Abdomen &Pelvis (Plain& Contrast) & Histopathology Report
6957	70	Male	II	21.6	CT Report Abdomen &Pelvis (Plain& Contrast) & Histopathology Report
6958	81	Male	II	24	CT Report Abdomen &Pelvis (Plain& Contrast) & Histopathology Report
6959	70	Male	III	24.6	CT Report Abdomen &Pelvis (Plain& Contrast)
6960	50	Male	II	25.9	CT Report Abdomen &Pelvis (Plain& Contrast) & Histopathology Report
6961	36	Male	III	24.3	CT Report Abdomen &Pelvis (Plain& Contrast)
6962	43	Male	III	23	CT Report Abdomen &Pelvis (Plain& Contrast)
6963	57	Male	III	21.6	CT Report Abdomen &Pelvis (Plain& Contrast) & Histopathology Report
6964	53	Male	II	23.1	CT Report Abdomen &Pelvis (Plain& Contrast) & Histopathology Report
6965	62	Male	III	23.9	CT Report Abdomen &Pelvis (Plain& Contrast)
6966	49	Male	III	25.9	CT Report Abdomen &Pelvis (Plain& Contrast)
7093	61	Male	II	17.5926	HP
7094	61	Male	II	18.9769	HP
7095	56	Male	IV	19.7066	HP
7096	63	Male	II	21.1463	HP
7097	46	Male	IIA	20.2848	HP
7098	60	Male	II	17.3611	HP
7099	77	Male	IV	17.5095	HP
7100	81	Male	IV	17.5556	CT Report Abdomen &Pelvis (Plain& Contrast)
7101	75	Male	IV	20.3429	Biopsy
7102	37	Male	III	18.8	Biopsy
7314	55	Male	II	20.2	Histopath
7315	51	Male	II	23.8	Histopath
7316	57	Male	II	20.2	Histopath
7317	52	Male	II	19.5	Histopath
7318	63	Male	II	23.2	Histopath
7417	47	Male	I	22.2	Biopsy
7418	48	Male	I	21	CT Report Abdomen &Pelvis (Plain& Contrast)
7419	40	Male	II	27.5	CT Report Abdomen &Pelvis (Plain& Contrast)
7420	54	Male	II	26.9	Biopsy
7421	49	Male	I	24.6	Biopsy
7422	56	Male	III	23.6	Biopsy
7423	53	Male	II	25	Biopsy
7424	51	Male	I	24.8	CT Report Abdomen &Pelvis (Plain& Contrast) & Histopathology Report
7425	66	Male	II	18.9
7426	68	Male	III	21.6	CT Report Abdomen &Pelvis (Plain& Contrast) & Histopathology Report
7427	56	Male	I	18.7	CT Report Abdomen &Pelvis (Plain& Contrast)
7428	71	Male	II	15.4	CT Report Abdomen &Pelvis (Plain& Contrast)
7429	61	Male	III	20.1	CT Report Abdomen &Pelvis (Plain& Contrast) & Histopathology Report
7609	66	Male	II	20.2	Histopath
7666	52	Male	II	20.9573	HP
7667	69	Male	II	16.8242	HP
7668	45	Male	II	22.8928	HP
7669	53	Male	II	27.5873	HP
7670	30	Male	II	24.6548	HP
7671	73	Male	II	25.1486	HP
7672	75	Male	II	15.2439	HP
7673	58	Male	II	23.8751	CT SCAN
7674	58	Male	III	25.1	CT Report Abdomen &Pelvis (Plain& Contrast)
7675	62	Male	III	20	Biopsy Report , NCCT & CECT Chest , Endoscopy, Colonoscopy ,CBC , LFT AND RFT.
7676	56	Male	III	20.8	Biopsy Report , NCCT & CECT Chest , Endoscopy, Colonoscopy , Abdomen TEST
7677	45	Male	I	24.4	CT SCAN
7932	45	Male	IIA	20	Histopathology
7933	55	Male	IIA	19.8	Histopathology
7934	58	Male	IIIC	19.5	Histopathology
7935	67	Male	IIB	16.6	Histopathology
7936	50	Male	IIB	18.2	Histopathology
7937	60	Male	IIA	19.1	Histopathology
7938	75	Male	IA	23.6	Histopathology
7939	55	Male	IB	19.8	Histopathology
7940	51	Male	IA	23.3	Histopathology
7941	65	Male	IA	21.6	Histopathology
7942	60	Male	IB	20.8	Histopathology
7943	85	Male	IA	22.6	Histopathology
7944	70	Male	IIIA	18	Histopathology
7945	52	Male	IIA	20.7	Histopathology
7946	60	Male	IIIB	18.8	Histopathology
7947	56	Male	IIIC	17.9	Histopathology
7948	72	Male	IA	21.6	Histopathology
7949	58	Male	IA	21.8	Histopathology
7950	46	Male	IIB	19.4	Histopathology
7951	55	Male	IA	22.7	Histopathology
7952	60	Male	IA	20.4	Histopathology
7953	43	Male	IB	21.4	Histopathology
7954	60	Male	IIB	19.1	Histopathology
7955	54	Male	IIIA	18.6	Histopathology
7956	55	Male	II	26.2	Biopsy Report , NCCT & CECT Chest , Endoscopy, Colonoscopy ,CBC , LFT AND RFT.
8307	39	Male	I	17.3887	Histopathology
8308	50	Male	II	19.9602	Histopathology
8309	48	Male	I	17.9581	Histopathology
8310	64	Male	IV	21.4906	Histopathology
8311	72	Male	III	23.2781	Biopsy Report , NCCT & CECT Chest , Endoscopy, Colonoscopy ,CBC , LFT AND RFT.
8312	76	Male	III	20.0427	CT SCAN
8313	53	Male	II	20.3475	CT SCAN
8314	45	Male	II	22.6003	CT SCAN
8315	67	Male	III	23.5139	Biopsy Report , NCCT & CECT Chest , Endoscopy, Colonoscopy ,CBC , LFT AND RFT.
8316	62	Male	I	23.9574	Biopsy Report , NCCT & CECT Chest , Endoscopy, Colonoscopy ,CBC , LFT AND RFT.
9408	44	Male	II	17.9581	HP
9409	60	Male	II	21.2585	CT Report Abdomen &Pelvis (Plain& Contrast)
9410	67	Male	II	24.9108	HP
9411	55	Male	III	22.4698	HP
9412	65	Male	III	33.5547	HP
9413	73	Male	III	24.1672	HP
9414	71	Male	III	20.6612	HP
9415	64	Male	IV	27.3399	HP
9416	63	Male	II	26.5731	HP
9417	43	Male	II	23.5883	HP

[truncated: 21 more sheets: Melanoma Cancer, Prostate Cancer, Head & Neck Cancer, Esophageal Cancer , Bladder Cancer, Brain & CNS , Multiple Myeloma Cancer , Anus Cancer, Testicular Cancer, Cancer of Vulva, Gall Bladder Cancer , Sarcoma Cancer , Penile Cancer, Vagina Cancer, Unknown Primary , Germ Cell Tumor , Squamous Cell Carcinoma, Liver & Bile Cancer , Pancreatic Cancer , Endometrial Cancer …]
