# Supplementary material for: Development of a Serum Metabolome‐Based Test for Early‐Stage Detection of Multiple Cancers
Source: Cancer Rep (Hoboken). 2024 Nov 19;7(11):e70042. doi: 10.1002/cnr2.70042 (PMC11574562; doi:10.1002/cnr2.70042)
Supplement: Supplementary file 4 — Table S4. [file CNR2-7-e70042-s004.xlsx]

## Sheet: Normal
Supplementary Table 4: y-score obtained for the samples in the normal control and individual cancer groups
Normals
Lab ID	y-score
10072	-1.06617
10017	-0.440092
11624	-1.51977
4343	-1.5342
11546	-1.06968
4298	-1.9029
9860	-0.595087
6590	-0.328531
8789	-1.64966
4155	-1.64577
10041	-1.37129
4195	-1.09977
11646	-1.30073
9946	-0.962944
11496	-0.960572
6475	-1.11663
6550	-0.565783
6596	-1.15318
10111	-1.06201
9682	-0.1246
10023	-0.983781
10036	-1.39462
6408	-0.869783
4086	-0.596391
9937	-1.18946
10902	-0.79752
9750	-0.511257
11621	-1.77523
9694	-0.637225
11663	-0.533349
4363	-0.767571
9640	-0.98734
4045	-0.288105
10125	-0.706305
10955	-0.906099
4014	-0.0294002
11710	-0.967227
4138	-0.420727
11650	-1.11796
11542	-0.860812
9985	-1.2749
9597	-1.3405
11529	-1.01705
10848	-0.336656
9654	-1.96536
9791	-1.12043
4154	-0.102685
9920	-1.24263
11503	-0.869262
4196	-0.361215
9592	-0.721883
10057	-0.809194
10953	-0.208215
6560	-1.09836
9635	-0.609603
4354	-1.25633
4093	-0.323295
10895	-1.01761
10087	-1.01209
10020	-0.84783
11638	-1.05942
10849	-0.438325
10164	-0.99917
9663	-0.842837
9616	-0.168271
10092	-1.04861
10957	-1.07693
11680	-0.912549
11674	-0.833058
9883	-0.600421
6530	-1.84049
4051	-0.399442
6484	-1.23185
6505	-0.28281
10105	-1.29764
6555	-0.100968
6444	-1.16485
11622	-1.06355
10093	-1.12674
11727	-0.483234
4262	-0.500675
6464	-1.08953
4390	-1.50739
9892	-0.807625
10920	-1.05651
4098	-0.407935
4091	-0.924034
9806	-0.825374
11762	-0.911935
9737	-0.74322
6465	-1.41895
11636	-0.752095
9590	-0.499307
10115	-1.04319
10880	-1.17508
11506	-1.02406
6592	-0.480841
11729	-0.852808
9719	-0.610978
10062	-1.12336
9802	-0.888454
11602	-1.40698
4370	-1.98676
10876	-1.06602
10024	-0.992688
11721	-0.808584
9771	-0.453203
11619	-1.48274
4377	-1.83146
4190	-0.642787
10884	-0.924462
4225	-0.618508
4108	-0.289825
9970	-0.57745
9641	-0.329881
9696	-0.628405
9776	-0.423808
11507	-1.02886
4015	-0.521053
11504	-1.05636
4273	-1.97631
9734	-0.67722
10033	-1.02703
11627	-1.71796
10885	-1.15911
4082	-0.292398
6423	-0.869868
4021	-0.334407
4080	-0.509609
4231	-0.249912
4316	-1.27885
6552	-0.628152
11583	-1.16873
6578	-0.579535
4111	-0.331583
11567	-1.00535
9965	-0.28162
4320	-1.21284
9864	-0.743463
4256	-0.404125
10850	-0.271546
9671	-0.819608
10077	-1.21852
9593	-0.718791
9764	-0.661291
9653	-0.623489
4188	-0.51952
6529	-1.4969
10175	-0.925241
10119	-1.03638
4261	-0.292235
11577	-0.881248
10144	-1.31971
4250	-0.504946
4132	-0.572527
11745	-1.04104
10967	-1.00493
11673	-1.13979
4243	-1.2014
4278	-0.323142
4042	-0.33362
10026	-1.04324
9918	-0.744977
9903	-1.01165
10021	-0.911476
10873	-0.97853
6517	-1.35397
4218	-1.80697
4185	-0.020887
6616	-1.37391
11722	-0.769114
9941	-1.16519
9705	-0.796336
9884	-1.11347
4232	-0.537726
9851	-0.615776
4117	-0.606073
11767	-1.18754
6538	-0.940136
6581	-0.987148
10820	-0.715159
6639	-0.256927
11736	-1.16925
4110	-0.454632
4207	-0.256502
4121	-0.804952
9659	-0.995038
9874	-1.91681
8795	-1.36487
11569	-0.872059
11726	-0.868283
10961	-0.984691
10940	-0.600155
9845	-0.677814
11513	-0.876763
9687	-0.233633
6512	-0.73937
11776	-0.886687
10904	-1.14669
6641	-0.948962
10966	-0.76562
4295	-1.58778
11481	-0.91592
4046	-0.469548
9620	-0.147741
8791	-1.5703
9807	-0.76509
6575	-1.01566
11518	-0.779323
10186	-0.632158
9618	-0.256984
11686	-0.298919
4179	-0.694012
10094	-1.16706
9826	-0.936416
6433	-0.782922
10924	-0.375472
11740	-0.938662
4305	-1.10693
10929	-0.533301
4063	-0.868429
6577	-0.843751
9843	-0.481856
9729	-0.855086
4178	-0.58112
4087	-0.694322
10894	-1.07383
9915	-0.995315
9934	-0.988329
9741	-0.675834
11623	-1.02518
8790	-1.28675
11733	-0.952086
11555	-0.670214
10832	-0.617188
6430	-1.07572
11675	-0.940375
11593	-0.897512
10158	-1.37385
9623	-0.537065
9800	-0.723483
11564	-0.967175
4141	-0.562618
11584	-1.36231
4151	-0.886272
4038	-0.338584
11656	-0.320063
11717	-0.861927
6502	-1.30277
9962	-0.201
11614	-1.63133
9758	-0.57977
6553	-0.46024
11704	-0.830993
6436	-1.10067
4379	-0.752547
11746	-1.03253
9666	-0.64026
4269	-0.505582
6409	-1.47817
9992	-0.532578
9747	-0.812137
6601	-1.11163
6533	-1.35121
11763	-0.670353
10009	-0.80264
11502	-1.11947
4135	-0.994906
11540	-0.96765
10893	-0.970756
11491	-1.02652
10836	-0.979044
4079	-0.813249
10138	-1.08764
11711	-0.740303
9891	-0.958232
4239	-0.42045
9605	-1.68253
11530	-0.93658
4059	-0.409169
9701	-0.528198
9717	-0.982736
4083	-0.566923
10859	-1.11701
9976	-1.47064
6638	-0.649397
9782	-0.637042
6469	-1.16516
11681	-1.10633
10905	-0.762181
4167	-0.576649
4004	-1.76092
6631	-0.452651
9815	-0.634153
10134	-1.03991
4385	-1.43958
9642	-0.709549
4304	-0.842691
9817	-0.905747
10838	-0.863451
9683	-0.279706
4359	-1.03082
10879	-1.36272
11541	-1.18199
11545	-0.751267
4383	-1.24671
6499	-0.342649
4319	-1.46409
11620	-0.89727
10933	-0.47754
4292	-1.99737
10157	-1.33736
4400	-1.04761
6655	-1.20831
6410	-0.537641
10914	-0.757948
11735	-0.92287
9924	-1.37452
10008	-0.792789
6483	-0.934333
11651	-1.31326
6491	-1.89342
10031	-0.59564
6628	-1.06298
4395	-0.712718
9608	-1.33776
4234	-0.553472
9604	-1.33786
10839	-0.511442
10146	-1.0767
9766	-0.612088
10015	-0.948512
6547	-1.54764
11757	-0.526094
11723	-0.920497
11655	-0.615525
10128	-1.12429
9603	-1.98271
6629	-0.717209
4062	-0.198847
4106	-0.347671
9667	-0.523524
6531	-0.233433
9709	-0.753871
9660	-0.491512
11526	-0.975628
4252	-0.66385
11743	-1.26189
10898	-1.05251
4016	-0.30554
9801	-1.16253
10123	-0.993683
6407	-1.75
10934	-0.891667
9798	-0.830301
6589	-0.993925
9796	-0.962534
10038	-0.881421
10000	-1.18816
10853	-0.597079
6416	-0.866802
4213	-0.371298
9956	-1.1199
6451	-1.20661
10862	-1.44566
6440	-0.521297
9823	-0.832746
9865	-0.433734
4006	-0.198644
9781	-0.968724
9832	-1.45868
4372	-0.035639
4323	-1.59234
10029	-1.10637
9824	-1.5118
10939	-0.942194
9811	-1.12578
4095	-0.457995
8779	-1.43849
4158	-0.16734
6574	-0.927106
11561	-0.990562
8792	-1.552
10915	-0.534757
11585	-1.08456
9833	-0.707181
9704	-0.569423
4275	-0.851712
11497	-0.847393
9746	-0.620447
10821	-0.955665
10948	-0.394208
11625	-1.70141
6637	-0.938736
9964	-0.204298
4052	-0.388798
9612	-0.370892
6501	-1.43973
4054	-0.476804
6418	-0.224885
4228	-0.814236
4283	-0.406791
10922	-0.718753
4040	-0.725739
10958	-0.817248
6481	-1.17659
11708	-0.8348
9748	-0.490704
6467	-0.841177
11553	-0.929173
9788	-0.515223
9586	-0.828009
6548	-1.40704
4127	-1.22237
11777	-0.872216
6608	-0.860467
10899	-0.975946
4168	-1.91763
11773	-0.630965
10101	-1.13288
6640	-1.07714
6471	-0.560962
4327	-1.53129
9706	-0.565068
9695	-0.0646643
4099	-0.0683372
6415	-0.844881
9585	-0.792258
4365	-0.439372
4134	-0.909489
9858	-1.00933
11739	-1.04461
6486	-1.30752
11563	-0.683938
9870	-0.582012
4308	-0.97794
10006	-1.23007
11755	-1.00994
4122	-0.783488
9994	-0.357374
9792	-0.907588
4335	-1.1216
4192	-1.83
9902	-1.29022
10818	-1.00052
11698	-0.799215
10148	-1.26321
10852	-0.904491
9973	-1.23713
9935	-0.950454
6453	-1.39023
10891	-1.05151
4162	-0.63797
10910	-0.815796
10140	-1.06957
10081	-1.19385
9866	-0.411651
10070	-0.963618
9799	-0.673009
10954	-0.491613
10192	-1.12061
4260	-0.455582
4241	-0.308458
4220	-0.163425
10938	-0.45532
9979	-1.48622
6535	-1.38056
10022	-0.678126
9595	-0.781131
11493	-0.923887
4125	-0.405974
9887	-1.1183
6526	-1.36887
9697	-0.727938
11548	-1.11568
4394	-0.836352
9936	-1.15115
4274	-0.846161
4229	-0.91128
9722	-0.863459
9786	-0.947341
11769	-0.946304
4140	-0.557275
4164	-0.83098
4306	-1.22214
8783	-1.9082
10018	-0.676803
9621	-0.754641
10151	-1.09291
4148	-0.671842
11658	-0.548006
6452	-0.940929
9850	-0.736782
9757	-0.720526
6576	-0.777031
11696	-1.11085
10152	-1.27811
6562	-0.603763
10163	-0.986635
4007	-1.75883
6510	-0.348018
9953	-1.01829
9596	-0.291568
9816	-1.09822
11771	-0.762545
11670	-0.878729
11742	-0.938402
6454	-1.14176
4085	-0.490449
4184	-1.02594
9678	-0.68856
11734	-0.77356
10932	-1.14517
6654	-1.65966
4325	-1.31065
11749	-0.912108
6473	-1.40724
10869	-1.43439
9912	-1.11934
6580	-0.695006
6420	-1.22922
4299	-1.74614
9790	-0.300507
9785	-1.09733
9803	-1.07441
11586	-1.38265
11543	-1.29632
11678	-0.809985
11631	-1.19801
4318	-0.920953
9820	-1.16902
9708	-0.196019
9622	-0.777438
10840	-0.415362
11482	-1.12283
10025	-0.753616
10829	-1.27677
6619	-1.22228
9849	-0.938985
10854	-0.232608
6569	-1.48191
4088	-0.59885
11741	-1.00825
11523	-0.963218
4200	-1.20972
9859	-1.10939
10187	-1.81712
11752	-1.0632
8777	-1.3058
10086	-1.03869
9644	-0.707151
4339	-1.37817
9881	-0.545009
4001	-1.61884
4147	-0.533166
11599	-1.11634
11732	-0.813858
10037	-1.1711
11645	-1.15432
4010	-1.96516
9626	-0.466089
11731	-0.878512
4340	-1.59179
9765	-0.791818
10841	-0.881871
9780	-0.349919
11720	-0.999254
4209	-0.668124
9877	-0.430531
10107	-1.14535
4187	-1.0761
9943	-1.02112
10863	-1.44566
6432	-1.00227
9669	-0.636711
9872	-0.0526138
9880	-0.724144
4302	-0.857088
4189	-1.62947
11648	-1.08382
9829	-1.27437
10960	-0.79832
9861	-0.289537
10173	-1.10156
4096	-0.254927
10184	-1.06812
4041	-0.587114
11522	-1.23322
11499	-0.816112
6648	-1.07987
4203	-1.98034
6441	-0.479185
9751	-0.86409
9984	-0.838179
10917	-0.610269
10928	-0.630559
6595	-0.419504
10116	-1.26043
4050	-1.8741
10042	-1.34246
11606	-1.35649
9749	-0.712331
10112	-1.15155
4236	-0.270246
6546	-0.512442
4171	-0.440217
9714	-0.72283
4242	-0.409004
10160	-1.21003
6429	-1.64097
4212	-1.71095
9888	-0.780346
9594	-0.670591
11634	-1.06545
11609	-1.33879
6476	-1.42939
11533	-0.944243
6613	-0.505181
11617	-1.00264
9945	-0.982704
6582	-0.432768
4258	-0.104025
4358	-0.622258
4145	-0.541904
9629	-0.190913
4199	-0.0758517
4197	-0.945407
9710	-0.778896
4074	-0.112809
9699	-0.486267
4013	-0.228348
10071	-1.0169
9693	-0.613187
11679	-1.15675
9720	-1.08569
9677	-0.901108
10835	-1.03884
4070	-0.20213
6646	-0.604525
10881	-0.843103
11512	-1.27252
6584	-0.704677
9761	-0.633204
10870	-1.15847
11661	-0.641584
9754	-0.735826
6649	-0.914273
10154	-0.691279
4166	-0.262841
9974	-0.574181
10908	-1.13771
4092	-0.445703
10019	-0.839627
6656	-0.896184
10118	-1.11195
4251	-0.813502
4081	-0.731822
10004	-1.16256
4191	-0.579966
6610	-0.76266
6487	-0.79155
4133	-0.37216
10028	-1.12818
6493	-1.2445
9905	-1.08677
10135	-0.996779
10911	-0.831609
9599	-0.729455
11677	-1.00097
9839	-0.179026
9745	-0.84664
10964	-1.06159
11766	-0.95306
6459	-1.40256
10069	-0.870586
11489	-1.14647
9889	-0.864088
9619	-0.603148
6634	-0.852152
11691	-0.542129
10901	-0.900612
4036	-1.52945
9662	-0.84689
9655	-0.581054
4019	-0.457252
6571	-1.35993
6561	-1.83103
9983	-0.420836
9680	-0.415202
4341	-1.17846
4044	-0.220437
9989	-0.996214
9818	-1.09996
10149	-1.10691
11756	-0.369539
6439	-0.560717
9647	-0.615329
4139	-0.152033
10059	-1.23888
9650	-0.342296
11597	-1.40006
9940	-0.825659
4028	-0.119046
4104	-0.480272
6612	-1.44754
4238	-0.51857
11724	-0.825586
9598	-0.583399
11610	-1.38239
9812	-0.963971
4266	-0.37149
10923	-0.459379
11547	-0.791575
11637	-1.22128
9637	-1.13469
4375	0.0749145
10846	-0.355504
9698	-0.515003
9898	-0.742811
11626	-1.57727
11668	-0.594965
10122	-0.571221
4293	-0.525772
9899	-0.797809
9923	-1.2295
6537	-1.15208
9778	-0.895501
10871	-0.881302
11659	-0.335304
4221	0.132423
8786	0.0379086
4037	-0.847162
4233	-0.465849
6615	0.0457166
8780	-0.294382
4224	-0.693335
11629	-0.875136
4337	-1.41153
4353	-1.29875
9783	-1.02644
9975	-1.49469
4102	-0.406326
10877	-1.04987
10828	-0.658043
9901	-0.987464
9794	-0.762212
10045	-1.1673
10099	-1.23417
9885	-0.574051
10185	-1.32763
9944	-0.81347
9739	-0.793178
11725	-1.01406
4322	-1.52364
4338	-1.20898
6573	-1.03459
9672	-0.980348
6594	-0.377617
9999	-1.23627
4227	-0.569251
11558	-0.921975
4124	-0.361906
9897	-0.785994
9993	-1.53125
4311	-0.611278
9921	-0.212833
10942	-0.913603
10121	-1.14927
4143	-0.812833
10857	-1.18301
8787	-0.0455179
4163	0.0740258
10034	-1.02208
10946	-0.573661
10061	-1.06604
9949	-1.46081
9958	-0.771265
6567	-0.620313
4065	-0.576681
10851	-0.600699
9882	-0.451529
10139	-0.950671
10183	-1.75157
9838	-0.836506
11535	-1.02863
11575	-1.11962
9910	-1.26927
4142	-0.274668
11618	-1.55014
10120	-0.83839
9607	-0.500272
10181	-0.875518
9878	-0.353718
9808	-0.820505
11556	-0.982558
9770	-0.650714
4219	0.00388211
6609	-0.975272
6479	-0.754477
6632	-0.803979
4182	-0.351242
9862	-0.792041
10150	-0.727755
4157	0.0835798
4272	-0.802955
10168	-1.02076
9995	-0.679678
9804	-1.05119
4352	-1.36058
4367	-0.303804
9963	-0.969485
4271	-0.41994
10030	-1.13801
9676	-0.926859
10058	-1.34107
11501	-0.927773
4026	-0.575876
11601	-1.20833
11516	-0.971449
6627	-0.840686
10886	-1.04376
11669	-0.692507
9768	-0.482847
11615	-1.506
10126	-1.17852
11633	-1.40853
11511	-1.25939
10867	-0.94738
6624	-0.700047
4223	-0.955492
11754	-1.04513
4072	-0.192604
4159	-0.0945576
4230	-0.373526
9929	-0.337522
11604	-1.0899
6419	-1.31272
9837	-0.901752
9721	-0.229289
10177	-1.03766
11690	-0.70296
4067	-0.197547
10076	-1.18928
10096	-0.932249
11559	-1.17563
10027	-0.899931
6653	-0.526875
4061	-0.0291596
10178	-1.46818
4313	-1.20837
4315	-1.15571
9760	-0.765708
10097	-0.778394
11495	-0.906169
11536	-0.738545
11706	-0.637487
4355	-0.979444
4253	-0.847484
4307	-1.67182
10945	-0.634579
6710	-0.888959
4546	-0.958792
10702	-1.27063
6812	-0.281199
11274	-1.38025
10269	-0.500069
11319	-1.29814
11111	-0.571034
11361	-0.88561
10532	-0.925655
6883	-0.713354
10793	-1.50113
10367	-0.884051
6772	-0.851701
11253	-1.15437
11257	-0.807561
6832	-0.529114
11218	-0.92304
11021	-0.791789
4528	-1.18435
4881	-0.441506
11256	-1.21579
10567	-0.401868
11440	-1.00152
10544	-1.28274
10456	-0.657091
10510	-0.84564
11134	-0.923738
11403	-0.571336
6771	-0.765851
10642	-1.13364
4536	-0.836579
11056	-0.823537
11079	-1.12947
10577	-1.48044
4878	-1.09016
11277	-0.70628
10640	-0.96445
11476	-1.11962
11051	-1.2366
11072	-1.09299
6897	-1.41523
11119	-0.783293
10686	-1.17474
10550	-1.36205
10521	-0.576746
11124	-0.622839
10467	-0.815631
4512	-0.983013
11207	-1.10233
11204	-0.850127
11142	-1.01431
11364	-0.997677
10575	-1.13859
11057	-1.26453
10590	-1.14144
4883	-1.28065
10404	-1.39667
10447	-1.23537
4596	-0.735646
6757	-0.444777
11395	-0.529125
4663	-0.31191
6760	-1.27716
6735	-1.45002
4425	-0.540717
10273	-0.327162
10281	-0.0338967
6854	-0.939471
4665	-1.79049
11391	-0.921163
10445	-0.911027
4616	-0.647335
10322	-0.636084
10454	-0.729595
11371	-0.769038
10350	-0.838162
4632	-0.577578
4634	-0.172806
10486	-1.09227
10515	-0.900182
4703	-0.505196
4829	-0.874857
6670	-0.762059
11196	-1.3792
10349	-0.868054
11388	-0.928212
6829	-0.142143
11140	-0.561709
11185	-0.948771
11452	-1.09907
10460	-0.738139
11073	-0.785081
6799	-0.86715
4587	-0.0679437
4590	-0.551811
4599	-0.457555
10317	-1.20517
10232	-1.64525
4465	-1.63586
10760	-1.26588
11291	-1.07064
11315	-0.906664
10368	-0.606816
10199	-1.00154
11402	-1.00504
10386	-1.18018
4639	-0.141629
4699	-0.659022
10743	-1.0509
10529	-1.35091
10433	-1.28965
11217	-0.526028
4659	-1.6552
10375	-1.19064
4815	-1.16686
4767	-0.0652941
4798	-0.181039
10685	-0.862077
10606	-1.1651
10257	-0.771386
10790	-1.02803
11120	-0.483161
11091	-0.876377
11470	-1.00906
4832	-0.952064
4450	-0.756931
11011	-0.944173
11046	-1.03369
11028	-0.971912
11414	-1.17428
10377	-1.05075
4464	-0.586432
10387	-1.21483
11453	-1.02252
10715	-1.18669
11187	-1.11785
10330	-0.840152
6696	-1.21665
10531	-1.26871
4817	-1.09332
11269	-1.41069
4898	-1.89747
4621	-0.787102
11404	-0.876789
11192	-1.52271
11295	-1.08351
10226	-0.230397
4577	-0.503898
4619	-0.417389
11297	-0.54947
10610	-0.988447
4563	-0.383235
11127	-0.754803
11126	-0.869635
4641	-0.53225
4471	-0.549914
6861	-0.520733
4765	-0.525189
11229	-0.924492
4476	-1.24945
4469	-1.07402
4848	-1.45099
4673	-0.24345
4857	-0.102956
11377	-1.0001
10696	-1.0006
11450	-0.805853
10261	-0.937655
6721	-1.2216
6764	-1.18463
6737	-1.15672
11166	-0.511643
11064	-1.40263
4540	-0.804263
10534	-1.33851
4824	-0.48186
11294	-1.14817
11429	-0.914921
10303	-0.836957
6727	-1.02716
10255	-0.922196
10203	-0.935683
11357	-0.566987
6819	-1.10469
4770	-0.54245
6704	-1.16382
10198	-0.767943
10451	-1.03884
4640	-0.392311
11235	-1.19038
4707	-0.707634
6871	-0.992022
6788	-1.65277
10246	-0.284991
11176	-1.06926
10290	-0.648117
10602	-1.55099
10796	-1.84077
11228	-0.990228
11370	-0.801568
10481	-0.578318
10701	-1.21175
11282	-1.72614
6693	-1.12981
6677	-1.39104
6836	-0.863096
10771	-1.37249
6672	-0.51925
10761	-0.410061
4835	-1.06489
6763	-1.36039
11081	-0.938871
11241	-1.25868
11054	-1.07699
10737	-1.16868
6692	-0.719228
11412	-1.03615
11041	-1.07595
4419	-0.353828
10279	-0.691254
4849	-0.931339
11088	-1.02416
10615	-1.42423
10517	-1.19533
4711	-0.728821
11233	-1.25653
6734	-1.19183
11129	-0.961272
11344	-1.01467
4551	-1.86502
11123	-0.951707
10762	-1.06807
10224	-0.415975
10205	-0.827603
10747	-1.2423
4709	-0.687543
10500	-0.785853
10465	-0.746528
4701	-1.07181
10977	-0.830515
11048	-0.366854
11423	-1.36395
10406	-1.26213
4461	-0.13082
11167	-0.984772
4721	-0.710146
4553	-0.510266
10591	-1.02468
6683	-1.4972
6709	-1.04557
10563	-1.04738
10238	-0.54766
10979	-0.756257
4516	-0.260745
10668	-0.907202
4836	-1.19315
6674	-0.406749
10763	-1.40715
6766	-1.00249
11155	-1.2618
11087	-0.963236
4751	-0.361458
11008	-0.996983
10371	-1.05527
6769	-1.51236
4611	-0.344658
10749	-1.06336
4586	-0.922046
11103	-1.08145
11260	-1.26901
4801	-0.0628634
10626	-1.06428
4687	-1.92322
10492	-1.06767
10983	-0.645636
10213	-1.38173
10611	-1.10193
11397	-1.23553
10285	-0.568293
4627	-0.0789152
10738	-1.20559
10991	-1.03497
4545	-1.09869
10195	-0.694512
4481	-0.140059
6880	-0.98023
10779	-0.919811
6718	-1.03453
4552	-0.445805
11100	-0.359129
6806	-0.368019
10731	-1.26131
4761	-0.00683538
10388	-1.29608
10519	-0.977102
6731	-1.13195
11448	-0.841917
10800	-1.19073
11065	-1.47837
6679	-1.17452
11460	-1.33175
11128	-0.751289
10569	-1.26406
11137	-0.695763
4889	-1.57441
10666	-0.838089
10719	-0.874087
4543	-0.94233
4805	-0.670454
10671	-1.33194
11136	-0.628442
6892	-1.50206
4845	-1.3654
4746	-1.81955
11278	-0.851602
10471	-1.04163
4493	-0.808636
4428	-0.424698
11316	-1.03218
10346	-1.23805
11071	-0.709048
10439	-1.16068
11171	-0.76083
11255	-0.893455
4756	-0.404797
4773	-0.320277
6874	-1.00168
4504	-1.094
10537	-1.98572
4642	-0.764338
11456	-1.10363
4658	-0.432905
10667	-1.40202
4904	-1.91163
4445	-0.439969
11333	-0.763718
10241	-1.95802
4785	-1.86183
11094	-0.838293
10528	-1.4634
11032	-0.651532
10236	-0.169486
11352	-0.613233
10206	-0.698754
10434	-1.1007
11444	-1.20825
11251	-0.620968
4734	-0.877194
11117	-0.722892
10649	-1.27181
4628	-0.489528
11173	-0.464456
6888	-0.228624
10420	-0.903083
11182	-1.17109
10331	-0.775147
4841	-1.51307
11044	-1.08943
10379	-1.05027
6722	-1.15072
4646	-0.63405
10976	-0.716508
4505	-1.03477
11263	-0.977342
6797	-0.750611
10641	-1.20986
4683	-1.97456
11373	-0.529841
11303	-0.861917
10450	-0.961873
11285	-0.31896
10981	-0.783451
10312	-0.878741
4740	-0.389546
11394	-0.976984
10478	-1.04139
11143	-0.641431
10617	-1.25725
6860	-0.659846
11409	-1.02686
10216	-1.80708
10400	-1.18449
10328	-0.678715
10718	-1.39263
10321	-0.832587
4557	-0.809072
11340	-0.743487
4413	-0.47936
4806	-0.834281
11132	-0.334983
10751	-0.862859
11197	-1.35879
4515	-0.917817
4813	-0.69113
6762	-1.39996
4554	-0.18845
4530	-0.711881
4743	-0.209101
10778	-0.8304
4584	-0.175336
11169	-1.22562
10555	-0.915792
10422	-0.923116
11300	-1.11387
11410	-0.714264
10228	-1.0001
10389	-0.935331
4695	-0.687486
6730	-1.36161
10209	-1.45908
11420	-1.10955
11030	-0.571859
10557	-0.924553
6876	-1.03929
11059	-1.20439
10741	-0.481674
4811	-0.892228
10564	-0.590683
4891	-0.736173
6755	-1.05605
11466	-1.09219
10768	-1.01576
11074	-0.587722
11463	-0.815364
11203	-0.832554
11400	-1.00113
11231	-1.46141
4882	-1.21856
10538	-1.93351
11358	-0.890222
11443	-0.902114
10498	-0.648049
11013	-0.437631
4771	-0.185025
10418	-1.08702
4745	-0.106482
11009	-1.12071
4863	-0.485502
11212	-0.685964
10566	-1.63974
11376	-1.16329
4523	-0.852672
10740	-0.677062
11125	-0.561216
11275	-1.53452
11161	-0.845364
6776	-1.50306
10308	-0.768259
10994	-0.920064
10194	-0.707531
4762	-0.199461
4606	-0.573602
11349	-0.914362
6782	-0.737303
10676	-0.748355
11386	-1.01596
6741	-0.883361
6669	-1.03172
10971	-1.15554
4466	-0.621754
4495	-1.05593
6787	-1.78729
10601	-1.3595
11292	-1.3246
4509	-0.959203
11053	-1.16585
11139	-0.597303
10670	-1.09966
10993	-0.840141
11272	-0.600602
6891	-1.46018
10687	-1.27432
11168	-0.546322
4794	-1.87066
10463	-0.444724
4534	-0.496345
10200	-0.646914
11267	-1.00446
4810	-1.17294
4555	-0.619185
6845	-0.99573
10997	-0.874004
10992	-1.06535
4406	-0.430461
11347	-0.784593
4862	-0.307605
4489	-0.908676
4514	-0.284402
10490	-0.998484
10413	-1.4007
6869	-1.02194
11238	-1.09092
4808	-0.678616
11307	-1.31176
4592	-0.980259
4764	-0.19856
4890	-0.464908
6803	-0.91775
4565	-0.109699
4686	-1.99807
10777	-1.21331
10781	-1.19281
4498	-1.12331
10578	-1.05287
11199	-1.19763
11181	-0.95316
11206	-1.10666
6761	-0.427731
11224	-1.08509
10654	-1.07212
6716	-0.578619
11188	-1.1883
6837	-0.872233
6831	-0.761301
10240	-1.96015
10583	-0.962845
4717	-1.679
10229	-0.264544
6687	-0.4499
6726	-1.17007
11360	-0.757558
4506	-0.255708
4418	-0.0990448
11089	-0.974331
4679	-1.87826
6839	-1.00157
11406	-1.209
6858	-0.94153
10588	-1.10671
10554	-0.650886
4401	-0.502905
10207	-1.77386
11050	-1.21511
11458	-0.843276
4600	-0.375437
10247	-0.0437559
11243	-1.38854
10437	-1.26687
4778	-0.185911
4856	-0.043499
6662	-0.296738
4457	-0.439786
11201	-1.03476
11036	-0.661127
11432	-1.09418
11006	-0.974001
10202	-0.757212
11190	-1.20952
4902	-1.09911
6742	-1.42231
10424	-1.31531
4821	-0.503617
4480	-0.545978
6758	-0.858009
10458	-0.943975
4478	-0.274485
10549	-1.23907
11162	-0.987811
6725	-1.04696
11012	-0.463529
4803	-1.96307
6800	-0.977451
10533	-1.30985
4580	-0.796206
10223	-0.574014
11037	-0.360694
10695	-0.850655
11082	-1.05346
6664	-0.734092
10999	-0.721821
11038	-0.792205
10660	-0.956624
10491	-0.912774
11425	-0.750151
4662	-0.520592
10380	-1.00528
6706	-1.18167
11270	-1.70806
11240	-1.10699
10292	-1.17059
4868	-0.239954
4678	-0.325067
4669	-0.296544
6841	-0.543805
11102	-0.227804
4435	-0.445345
10755	-1.16906
4436	-0.185227
11389	-0.838498
4625	-0.694945
6678	-0.432716
4415	-1.68276
4429	-1.01266
4633	-0.471313
11365	-1.30589
4427	-0.435714
10272	-1.06557
4657	-0.208689
4719	-1.77303
10250	-0.362856
6895	-0.943331
6660	-0.620854
4572	-0.684297
10698	-1.1004
11069	-1.35527
6822	-1.26012
10397	-0.957837
4723	-0.268606
4447	-0.741833
6744	-1.88889
10300	-0.493786
11249	-0.854127
11230	-1.25537
6889	-0.938502
10288	-0.663997
4595	-0.0739933
4718	-1.01619
10448	-1.00478
6786	-1.39122
10706	-0.512839
10357	-1.22485
10725	-0.99206
11151	-0.954073
4615	-0.52164
10799	-1.15683
10739	-1.21604
10382	-1.17692
10628	-1.26468
10302	-0.615399
10325	-0.765842
10518	-1.39514
10636	-1.10401
10730	-1.49416
4733	-0.832294
4494	-0.418174
10581	-1.00015
4455	-0.578282
10618	-1.15737
11281	-0.819536
11314	-1.26845
10469	-0.893123
11164	-0.874771
4712	-0.292696
10770	-1.11784
4726	-1.98632
10334	-0.411959
4880	-1.33523
6749	-0.875568
11326	-1.39816
11407	-0.933222
4652	-0.700725
11242	-0.991312
11208	-1.0322
4648	-1.92021
4783	-0.311838
10603	-1.60462
11464	-1.11357
10211	-1.59572
4535	-1.15598
11070	-0.910156
4885	-0.476873
10982	-1.11349
10543	-1.29819
11157	-1.03861
11327	-0.984566
4649	-0.451616
4689	-0.342695
10680	-1.01482
11213	-1.12457
10509	-0.662836
4844	-0.752384
10568	-1.4158
10973	-0.763442
4742	-0.706155
10323	-0.413599
11174	-0.845964
10795	-1.24856
4690	-0.840834
4741	-0.128124
10254	-0.948393
10552	-1.24261
4875	-0.959245
4437	-0.791984
11099	-0.74475
6703	-1.48429
4894	-1.31501
10514	-1.12033
10365	-1.26731
10392	-1.25756
4443	-0.47663
10495	-1.17689
11194	-1.27437
10318	-0.579759
10637	-0.709466
6681	-0.254483
4496	-1.11387
10801	-0.906944
11234	-0.90118
4408	-0.779319
10565	-1.46075
4677	-0.455
11259	-0.687714
10536	-0.186825
10409	-1.21094
10239	-0.172997
4825	-1.02827
11374	-0.930482
11332	-1.07455
10477	-0.855767
4696	-0.765826
11417	-1.13792
4637	-0.882738
4830	-1.2351
11455	-0.948382
4781	-0.491185
10441	-1.17375
10264	-0.224963
10716	-1.20577
10724	-1.14595
6768	-0.836157
11469	-1.28682
4728	-0.16983
11416	-0.721718
10314	-0.522066
10625	-0.977599
10243	-0.228481
6695	-0.97833
6728	-1.41015
6885	-0.899227
10407	-1.41681
10215	-1.73805
4470	-0.745744
6846	-1.21387
4409	-0.243173
11461	-0.971415
4525	-0.695691
4569	-0.482083
11090	-1.04153
10204	-0.862359
11308	-0.992261
4780	-0.856457
10324	-0.974897
11312	-1.07974
10542	-1.14873
6717	-0.936004
10679	-0.988674
4730	-0.918727
6817	-0.964343
10520	-1.32146
10278	-0.846448
10508	-0.654253
10692	-1.07016
10464	-0.819543
4874	-1.51099
6848	-0.920133
4594	-1.76972
6898	-0.933072
6811	-0.683928
11005	-0.560394
4827	-1.21508
4664	-0.392917
4585	-1.82657
11354	-0.728084
10752	-1.05662
4417	-0.129717
4531	-0.97002
4558	-0.218576
4859	-0.896604
11047	-1.32442
10370	-0.940109
4676	0.202869
10658	-1.01837
10475	-0.672741
6705	-1.19231
11477	-0.145928
10597	-1.4701
4736	-0.345843
11437	-0.982301
11153	-1.15223
10398	-0.854571
11382	-0.465179
11014	-0.863191
10402	-0.785794
4626	0.233808
11244	-1.18549
10711	-0.197926
4643	-0.497786
11092	-0.623233
4440	-0.51901
4617	-0.443195
11351	-0.694154
11121	-0.892768
11211	-1.30303
11083	-1.6457
11379	-0.99969
4629	-0.78464
4694	-0.933537
4518	-0.736454
11115	-0.548051
11031	-0.648208
11025	-0.752417
11289	-0.829631
6899	-1.29762
10462	-0.541135
10287	-0.104794
11020	-0.571191
4483	-0.607213
6830	-0.391427
4710	-0.366896
6748	-0.696808
11384	-0.519542
6699	-1.34272
4834	-0.829677
4720	-0.142688
10403	-0.933458
4588	-0.573423
4598	0.104348
10623	-0.777468
10643	-1.11148
10627	-0.951359
10607	-1.16341
11035	-0.594161
6828	-0.438007
6712	-0.920652
10750	-1.02165
10499	-1.07952
11390	-0.721124
4561	-0.638404
4422	-0.690456
11261	-1.08352
6668	-0.721592
10785	-0.819508
4784	-0.579525
11216	-0.707581
11135	-0.538836
4812	-0.608822
10427	-0.849912
6700	-1.40371
4722	-0.493863
10632	-0.778178
11293	-1.04915
4797	-0.299853
11027	-0.507262
10990	-1.08782
6774	-1.2973
4484	-0.831081
4583	-0.859467
10455	-1.02833
10293	-0.656512
6886	-0.563472
11113	-0.440933
4672	-0.203833
11343	-0.70975
11131	-0.806623
10298	-1.10544
4458	-0.446607
10396	-1.47379
10221	-0.545909
4432	-0.784842
4444	-0.664415
10244	-0.508187
6714	-1.34096
10356	-1.20244
11441	-1.16746
10511	-1.26928
10629	-0.668575
4884	-0.994276
11273	-1.0584
10535	-1.46625
10650	-1.04535
6881	-0.774726
11392	-1.09344
11421	-1.33481
11130	-0.93037
6906	-1.23452
11237	-1.02509
11290	-1.01578
4854	-0.361168
4459	-0.339692
11084	-0.989508
11474	-0.795044
6739	-0.534575
6843	-1.03127
11328	-1.46511
4887	-0.320885
11010	-0.559296
4490	-1.37375
4589	0.217331
4462	-0.398839
11439	-0.786645
10210	-0.200169
6790	-1.33157
10234	-0.259284
10546	-1.50469
6745	-0.928766
11331	-0.732729
10788	-0.707699
10466	-1.10749
4727	-0.521198
10989	-0.916126
11209	-0.927492
11459	-0.476868
10710	-0.936512
10270	-0.39362
4410	-0.820534
4768	-0.557683
10197	-0.599837
10593	-0.922683
11341	-0.385166
6720	-0.969959
10562	-0.902444
10266	-0.744076
10613	-1.63805
11369	-0.939963
10683	-0.88611
10675	-1.31895
11001	-0.887699
4789	-0.303628
10245	-0.420191
6676	-1.27906
11324	-1.16677
4749	-0.429522
4774	-0.312704
11052	-0.959879
4579	-0.478649
4893	-0.828833
10222	0.0281761
4438	-0.71628
4860	0.123559
6707	-1.07051
11109	-0.953893
11375	-0.864129
6690	-1.18051
10587	-1.51213
4479	-0.927413
11200	-1.39568
6863	-0.670862
11473	-1.04895
4724	0.218229
6780	-1.39801
6753	-0.788294

## Sheet: Breast
Breast
Lab ID	Stage	y-score
8796	1	0.835219
7731	1	0.738607
6048	1	0.887437
5761	1	0.442673
8806	1	0.715646
5800	1	0.914051
8800	1	0.430745
8815	1	0.694027
8803	1	1.00037
8826	1	0.402205
8816	1	0.625197
7182	1	0.99999
8801	1	0.999867
6054	1	0.977722
6043	1	1.10415
8813	1	0.879587
8822	1	0.60894
8823	1	1.26682
7733	1	0.99956
5777	1	-0.0827347
8805	1	0.806075
6050	1	1.02605
6049	1	0.779055
7191	1	1.01346
8798	1	0.999713
6056	1	0.725362
8804	2	1.00033
6032	2	0.999968
6021	2	0.543445
5987	2	0.155456
5795	2	0.999568
5993	2	0.999744
5789	2	0.999982
5327	2	0.955362
6038	2	0.590518
6055	2	0.999826
5766	2	0.578033
5328	2	0.617022
6991	2	0.710571
8819	2	0.996911
7353	2	0.731504
5962	2	0.999649
7351	2	0.85186
5341	2	0.68547
7342	2	0.826203
7345	2	1.00015
5799	2	0.999855
6009	2	0.999792
7340	2	0.905462
6993	2	0.999897
5995	2	1.00029
7343	2	0.523258
5989	2	0.377022
7341	2	0.999989
5967	2	0.999841
7183	2	1.00004
6997	2	0.999891
5992	2	0.64875
5801	2	0.468266
6998	2	0.812355
6000	2	0.842569
5786	2	0.999913
5785	2	0.99996
5339	3	0.534383
5757	3	0.431108
6024	3	0.77172
5784	3	0.00203848
5968	3	1.00008
5985	3	1.17351
5764	3	0.999949
6995	3	0.863525
5978	3	1.04836
5791	3	1.00006
5955	3	0.885104
5763	3	0.309149
5332	3	0.832852
6023	3	1.00001
5354	3	1.00009
5773	3	1.00047
5774	3	-0.0151832
5792	3	1.00002
5804	3	1.00009
5788	3	0.536162
7336	3	0.662582
6004	3	0.439986
6019	3	0.332937
5345	3	1.00006
5982	3	1.29245
5979	3	0.941022
7730	3	0.85176
7190	3	0.539075
5758	3	0.0603951
5986	3	1.00017
5973	3	0.999661
6999	3	1.00012
6022	3	0.999694
6035	3	0.999839
6036	3	0.609203
5756	3	0.548574
6011	3	0.212404
5346	4	0.034294
5337	4	0.868476
7185	4	1.00022
7180	4	1.00012
5336	4	1.01801
5325	4	0.670753
5349	4	0.357904
5352	4	0.812366
5342	4	0.740717
7189	4	0.96678
5335	4	0.500419
5343	4	0.697122
5351	4	0.999926
5326	4	0.478623
5331	4	1.13383
5333	4	1.00011

## Sheet: Endometrial
Endometrial
Lab ID	Stage	y-score
8904	1	0.999926
8905	1	1.00035
8895	1	0.999806
9023	1	1.02891
6060	1	0.898558
8901	1	0.737435
9022	1	1.00002
9025	1	0.758232
8898	1	1.0137
7748	1	0.709983
8897	1	0.953934
6061	1	1.22758
7211	1	1.00024
6059	2	1.00008
6064	2	0.999955
7742	2	0.999932
5375	2	0.586232
6067	2	0.999651
8899	2	1.0003
5377	2	0.999897
9024	2	1.18261
8197	2	0.560526
9021	2	1.07589
7743	2	1.32326
8906	2	0.999775
8900	2	1.00012
8080	2	0.99986
8910	2	0.625604
7741	2	1.00003
7739	2	1.00016
8908	2	1.00019
9018	2	0.99952
9016	3	1.00041
7745	3	0.907362
8194	3	0.999733
9020	3	0.999815
7747	3	1.00017
8196	3	0.74166
8909	3	1.00001
9011	3	1.00039
8195	3	1.00015
6065	3	0.999926
8193	3	0.999879
8912	3	0.999575
5374	4	1.02879
9014	4	0.999778
5376	4	0.343275
9017	4	-0.351975
7209	4	0.908036

## Sheet: Cervical
Cervical
Lab ID	Stage	y-score
6092	1	1.01358
5812	1	0.655688
6087	1	1.00012
7751	1	0.827441
8845	1	1.06755
7193	1	1.00016
6096	1	0.948218
6095	1	0.502755
5823	1	1.00008
6091	1	0.999948
6099	1	1.0876
8827	1	1.31352
8832	1	0.84206
8841	1	1.12003
6098	1	0.763895
7750	1	0.352938
7200	1	1.1311
7002	2	0.64943
7357	2	1.00004
8838	2	0.847992
6103	2	0.652091
6073	2	1.00037
8851	2	0.999959
5829	2	0.999997
6074	2	0.946606
5814	2	0.100014
6072	2	0.70411
6080	2	1.02113
7359	2	-0.635048
8830	2	0.999623
8846	2	0.907527
5357	2	0.545686
6101	2	1.00015
6102	2	-0.02887
8852	2	0.755536
5826	2	0.619264
5819	2	0.514964
6100	2	0.779812
5821	2	0.862184
8850	2	0.804187
5807	2	0.301418
6078	2	0.727212
8849	2	0.999549
7749	2	1.00007
6090	2	1.14272
5822	3	0.999545
8082	3	0.999932
5827	3	0.731956
7356	3	0.710127
6093	3	1.00004
5808	3	0.574106
8854	3	1.21673
7001	3	1.18879
6083	3	0.679266
6075	3	1.00013
5825	3	0.999978
5813	3	1.00004
8843	3	0.732883
6086	3	1.08216
7196	3	0.923834
5806	4	0.999802
5355	4	0.917836
5364	4	0.999686
5369	4	1.08336
7202	4	1
5367	4	0.999974
5370	4	0.923537
5360	4	0.772785

## Sheet: Ovarian
Ovarian
Lab ID	Stage	y-score
8877	1	1.07407
8884	1	1.12959
8869	1	0.999968
8873	1	1.23593
8890	1	1.00013
8882	1	1.00007
8861	1	0.758377
8894	1	0.698468
8874	1	0.924608
8866	1	0.825956
8876	1	0.999689
8888	1	1.00009
8872	1	1.0395
8878	1	1.08167
7208	1	1.18346
8887	1	0.27925
5848	2	-0.0973184
8864	2	0.999982
7029	2	0.999882
7523	2	1.00033
8886	2	1.58822
6117	2	0.999774
7024	2	1.04856
5378	2	0.603486
5851	2	1.00016
7365	2	0.840563
6109	2	1.10185
7032	2	0.871763
7034	2	1.00523
5840	2	0.999815
8880	2	1.25679
7006	2	0.982613
7366	2	1.1507
5847	2	0.999627
8867	2	0.999744
7370	2	1.22273
7602	2	1.00034
6116	2	0.78421
6113	2	1.0004
7367	2	0.862565
6105	3	1.03874
7522	3	1.05599
5838	3	0.418802
7033	3	1.12154
5380	3	0.549936
7019	3	1.42746
7005	3	0.99994
5844	3	0.088561
7008	3	1.31595
7037	3	0.578872
7010	3	1.02684
5854	3	0.221213
7030	3	1.3051
5382	3	0.536549
7011	3	0.89923
7026	3	0.532599
7039	3	1.35838
7028	3	0.717475
7040	3	1.01881
5837	3	0.14009
7735	3	1.00003
7021	3	0.652892
6106	3	0.930363
5845	3	0.874466
7736	3	1.10759
8087	3	0.99995
5852	3	0.175839
5384	3	1.01078
5832	4	0.299136
7203	4	1.01812
5831	4	0.999911
7206	4	0.7346
5383	4	1.04112
5385	4	0.762324
5386	4	1.00001
5835	4	0.999527
5381	4	1.00002

## Sheet: Lung
Lung
Lab ID	Stage	y-score
7882	1	1.11198
7873	1	1.19921
7403	1	0.999693
5878	1	1.00014
7874	1	1.00028
7857	1	1.20605
6241	1	0.560148
7409	1	1.0004
8039	1	1.15563
7665	1	1.00006
8094	1	0.826911
7527	1	0.667132
8230	1	0.831069
7881	1	0.95276
7868	1	1.14513
7406	1	0.689965
8229	1	0.721416
7411	1	0.796933
7402	1	1.00585
7781	1	1.00033
5870	2	0.0783197
5877	2	0.999906
7878	2	0.849689
7880	2	1.00021
5858	2	1.00007
7307	2	0.71016
6920	2	0.999934
7864	2	0.999933
7524	2	1.00014
6240	2	1.00006
6123	2	0.902448
4907	2	-0.0532377
7410	2	1.05485
7092	2	1.00003
5873	2	0.550942
7308	2	0.750341
6246	2	0.775138
7405	2	1.00005
7778	2	1.00015
8095	2	0.999959
9354	3	0.999899
5393	3	0.191533
8232	3	0.736947
5871	3	0.119281
7408	3	1.13266
7655	3	0.9786
6918	3	0.943907
9363	3	0.470734
9355	3	0.999544
7649	3	0.999691
6119	3	0.999987
7879	3	0.974238
9368	3	0.280109
9360	3	0.712366
6923	3	0.680937
5388	3	1.00014
9521	3	1.00005
7862	3	0.999853
9364	3	1.00034
9523	3	0.999994
7407	3	0.964649
6120	3	1.00004
7045	3	1.00005
5397	3	1.0479
5874	3	0.556565
9520	4	0.999848
7089	4	0.844961
4913	4	1.00019
7654	4	0.999961
5399	4	1
9517	4	0.515998
7091	4	0.470706
7646	4	0.888207
7658	4	1.00576
5860	4	0.999934
5398	4	0.768963
4906	4	1.00008
8233	4	0.653256
6122	4	0.424391
7651	4	1.04682
8234	4	0.999973
7214	4	0.999968
9522	4	-0.223523
7653	4	0.999866
7664	4	1.00023
9514	4	-0.728875

## Sheet: AML
AML
Lab ID	Stage	y-score
8242	1	0.557877
8241	1	0.455504
7571	1	1.00011
9439	1	0.999944
9560	1	0.10156
6377	1	-0.100972
9431	2	0.999885
9558	2	1.00007
8237	2	0.83791
9434	2	0.732248
7144	2	0.999898
6935	2	1.27054
6937	2	0.696727
7146	2	1.00023
9430	3	0.999905
9438	3	0.999962
5411	3	0.519997
9556	3	0.999609
6938	3	0.720205
7799	3	0.999952
7796	3	0.94781
9432	3	1.00001
7797	3	0.158027
9557	3	0.136745
7061	3	0.788188
7682	3	0.898134
6934	3	0.97147
7680	3	0.251421
8100	4	0.577893
8220	4	0.792214
8244	4	0.705827
8214	4	0.879026
8215	4	1.00018
8217	4	0.503664
8238	4	0.988191
6375	4	1.00011
8102	4	0.90327
6210	4	0.584815
8221	4	0.480639
8239	4	0.99999

## Sheet: Thyroid
Thyroid
Lab ID	Stage	y-score
8105	1	0.999929
8108	1	0.999976
6195	1	1.00001
7581	1	0.653187
8114	1	1.00021
9258	1	1.0005
9342	1	0.187841
9168	1	0.9997
9163	1	0.873413
9486	2	-0.403145
7250	2	1.00006
6234	2	0.464586
7052	2	0.605083
8103	2	0.725657
6186	2	0.780054
7255	2	0.908723
9336	2	0.999908
6185	2	0.819526
8205	2	0.724668
6194	2	0.928929
8110	2	0.997991
7757	2	0.999962
7622	2	0.719914
9165	2	0.620109
7623	2	0.999917
9487	2	1.00011
6932	2	0.807859
6235	2	1.00026
6927	2	1.08692
6236	2	0.999835
7055	3	1.00002
8206	3	0.970649
6926	3	0.891621
7051	3	1.00041
4960	3	1.00009
7510	3	1.43861
6192	3	0.690751
7619	3	0.450244
9490	3	0.146764
7761	3	0.641912
9166	3	0.999936
8104	3	1.0002
7620	4	1.00047
7251	4	0.648736
7257	4	0.999917
7253	4	0.834089
7254	4	0.86117

## Sheet: Melanoma
Melanoma
Lab ID	Stage	y-score
9275	1	0.845488
8339	1	1.00026
9187	1	1.0001
9198	1	0.999884
7929	1	1.57393
9194	1	0.883352
7920	1	1.39832
9278	1	0.49046
9201	1	0.999533
9189	1	1.01559
9197	1	1.05316
9200	1	1.00007
9580	2	0.516335
5028	2	1.00005
9196	2	0.970711
7924	2	1.17263
7912	2	1.18442
7922	2	1.25014
7918	2	1.54376
7917	2	1.00546
9199	2	0.999932
9269	2	0.999959
9195	2	0.816519
5430	2	1.13004
9183	2	0.684233
9193	3	0.555583
7914	3	1.28658
7923	3	1.48168
7926	3	1.06317
7928	3	1.24293
7817	3	1.13284
5431	4	0.787345

## Sheet: Colorectal
Colorectal
Lab ID	Stage	y-score
7173	1	0.999788
7897	1	0.999805
7902	1	1.05944
7901	1	0.999885
7412	1	1.09738
8267	1	0.878822
7260	1	1.00014
6176	1	0.269389
7890	1	1.29745
8115	1	0.762044
7896	1	0.985107
6355	1	1.02745
9349	2	0.418826
7629	2	0.87054
7157	2	1.00002
5004	2	0.999677
7899	2	1.1504
7312	2	0.716586
6172	2	0.685592
8266	2	0.999818
7903	2	1.00027
8222	2	0.78476
7632	2	0.925141
5425	2	0.574148
7067	2	0.720622
6169	2	0.999881
6346	2	0.720649
6215	2	1.00008
7634	2	1.08702
7638	2	1.05446
6356	2	0.480831
9348	2	0.942992
8026	2	1.27703
6946	2	1.4587
8223	2	0.362806
7374	2	1.00005
5907	2	0.652552
6352	2	0.751588
8027	2	1.4679
6177	2	0.32218
6357	2	1.00004
7892	2	1.06808
7907	2	0.999991
7884	2	1.06936
6944	2	0.999567
7311	2	1.03837
7636	2	1.03273
7637	2	0.741838
8025	3	0.892889
9492	3	1.00001
9504	3	0.999695
9502	3	0.744933
7642	3	1.00016
7063	3	0.980545
8265	3	1
6179	3	0.702832
6354	3	0.999943
9510	3	0.999897
5001	3	1.00003
9350	3	0.453089
7065	3	1.1393
5423	3	0.82564
6952	3	0.999963
9491	3	0.999918
6947	3	1.31339
7062	3	1.24044
7764	3	0.848115
7888	3	1.28258
5422	4	0.999534
7770	4	1.00022
5418	4	0.999603
7910	4	1.28555
8030	4	0.995132
7766	4	0.999539
5416	4	1.24887
7259	4	0.819434
4998	4	0.486688
7160	4	1.00008
8259	4	1.00009
7161	4	1.00005
6350	4	0.273162
7911	4	0.803738
7767	4	0.999531
5420	4	1.00038
7643	4	0.880486
7909	4	0.999888

[truncated: 21 more sheets: Kidney, NHL, Pancreatic, Liver & Bile, Gastric, Hean& Neck, Oesophageal, Bladder, Brain & CNS, Multiple Myeloma, Gall Bladder, Sarcoma, Prostrate, Testicular, Vulvar, Anal, Vaginal, Penile, Germ Cell Tumor, Sqamous cell Carcinoma …]
