# Supplementary material for: Development of a Serum Metabolome‐Based Test for Early‐Stage Detection of Multiple Cancers
Source: Cancer Rep (Hoboken). 2024 Nov 19;7(11):e70042. doi: 10.1002/cnr2.70042 (PMC11574562; doi:10.1002/cnr2.70042)
Supplement: Supplementary file 5 — Table S5. [file CNR2-7-e70042-s003.xlsx]

## Sheet: Sheet2
Supplementary Table 5. List of the top 100 metabolites that contribute to the signature for distinguishing
cancers from normal controls. Mean m/z values and retention time (RT) for each of the metabolites are given.
Metabolite Name	m/z (mean)	RT (min)
(17R)-23-Amino-20-hydroxy-20-oxido-14-oxo-15,19,21-trioxa-20lambda~5~-phosphatricosan-17-yl (6Z,9Z,12Z)-6,9,12-octadecatrienoate	685.478	5.629
(2R)-1-(Octanoyloxy)-3-(phosphonooxy)-2-propanyl myristate	508.324	4.872
(2R)-1-(Octanoyloxy)-3-(phosphonooxy)-2-propanyl palmitate	536.356	5.281
(2R)-1-(Phosphonooxy)-3-(tetracosanoyloxy)-2-propanyl (15Z)-15-tetracosenoate	870.721	5.988
(2R)-1-[(Hydroxy{[(1S,5R)-2,3,4,6-tetrahydroxy-5-(phosphonooxy)cyclohexyl]oxy}phosphoryl)oxy]-3-(palmitoyloxy)-2-propanyl (11Z,14Z)-11,14-icosadienoate	942.538	5.104
(2R)-2-Hydroxy-3-(phosphonooxy)propyl (11Z)-11-icosenoate	464.298	5.232
(2R)-2-Hydroxy-3-(phosphonooxy)propyl nonadecanoate	452.297	4.957
(2R,3S)-3-Hydroxy-8-methyl-8-azabicyclo[3.2.1]octane-2-carboxylic acid	185.108	0.925
(2S)-3-Phenyl-2-({[(3S,4S,5R)-2,3,4-trihydroxy-5-(hydroxymethyl)tetrahydro-2-furanyl]methyl}amino)propanoic acid (non-preferred name)	327.136	4.018
(3R)-2-(3,4-Dihydroxyphenyl)-6,8-dihydroxy-3,4-dihydro-2H-chromen-3-yl sulfate	369.036	0.834
(6Z,9Z,11E,13E,15R)-15-{[(2S)-2-Amino-2-carboxyethyl]sulfanyl}-16-hydroxy-6,9,11,13-icosatetraenedioic acid	469.221	2.214
(7Z,19R)-25-Amino-22-hydroxy-22-oxido-16-oxo-17,21,23-trioxa-22lambda~5~-phosphapentacos-7-en-19-yl (9Z,12Z,15Z)-9,12,15-octadecatrienoate	711.495	4.321
(E)-3,7,11,15-tetramethylhexadec-2-en-1-yl diphosphate	456.248	4.806
(R)-3-hydroxy-2-oxo-4-phosphonooxybutanoic acid	213.992	0.544
(S)-?-glycerophosphorylethanolamine	215.059	1.95
1,2,3-Propanetriyl (8Z,11Z,14Z,8'Z,11'Z,14'Z,8''Z,11''Z,14''Z)tris(-8,11,14-icosatrienoate)	956.801	4.98
1,3-Bis[(9Z)-9-tetradecenoyloxy]-2-propanyl (5Z,8Z,11Z,14Z,17Z)-5,8,11,14,17-icosapentaenoate	792.639	6.469
1,3-Dihydroxy-2-propanyl 22-methyltetracosanoate	456.428	3.568
1-(beta-D-Ribofuranosyl)-1,4-dihydronicotinamide	256.11	3.226
1-Phenyl-1,3-nonadecanedione	372.31	8.05
1-S-[(1E)-4-Methyl-N-(sulfooxy)pentanimidoyl]-1-thiohexopyranose	389.087	0.944
1-[2-(1,2-Dihydroxyethyl)-3,7,8,9-tetrahydroxy-5-oxo-3,3a,5,9b-tetrahydro-2H-furo[3,2-c]isochromen-6-yl]-2,3,7,8-tetrahydroxychromeno[5,4,3-cde]chromene-5,10-dione	614.064	4.698
1-icosanoyl-2-[(5Z,8Z,11ZZ,14Z,17Z)-eicosapentaenoyl]-sn-glycerol	670.568	4.516
1-oleoyl-sn-glycero-3-phospho-D-myo-inositol	598.321	3.709
13Z,16Z-docosadienoic acid	336.308	9.052
19,20-DiHDPA	362.251	8.386
1D-myo-Inositol 1,2-cyclic phosphate	242.024	0.538
2,3-Bis(palmitoyloxy)propyl henicosanoate	876.829	5.14
2-(tert-butylamino)-1-(3-chlorophenyl)propan-1-ol	241.127	0.923
2-Docosahexaenoyl glycerol	402.283	6.537
2-Hexenoylcarnitine	257.167	4.175
2-Hydroxy-3-{[5-hydroxy-3-(4-hydroxyphenyl)-4-oxo-4H-chromen-7-yl]oxy}succinic acid	402.069	2.122
2-Phenylaminoadenosine	358.144	3.812
20-alfa-Dhydrodydrogesterone	332.24	5.964
3-(2,3-Dihydroxy-3-methylbutyl)-4-methoxy-1-methyl-2(1H)-quinolinone	291.151	0.738
3-Hydroxy-1,2-propanediyl dioctacosanoate	904.896	5.332
3-Hydroxy-1-phenyl-1-icosanone	388.341	8.827
3-Hydroxy-12,13-epoxytrichothec-9-ene-4,15-diyl diacetate	366.173	4.295
3-Methoxy-4-hydroxyphenylglycol glucuronide	360.112	4.317
3-[(1R,2R)-2-(Aminomethyl)-1-hydroxycyclohexyl]phenol	221.145	1.122
3-[(2-Carboxy-2-hydroxyethyl)dithio]-L-alanine	241.012	0.964
3-[(3-Hydroxynonanoyl)oxy]-4-(trimethylammonio)butanoate	317.225	4.716
3-[(4-Amino-2-methyl-5-pyrimidinyl)methyl]-2-(1-hydroxy-2-methylpropyl)-5-(2-{[hydroxy(phosphonooxy)phosphoryl]oxy}ethyl)-4-methyl-1,3-thiazol-3-ium	497.109	3.677
3-[(4E,7E,10E,13E,16E)-4,7,10,13,16-Docosapentaenoyloxy]-4-(trimethylammonio)butanoate	473.358	8.865
3-hydroxyhexadecanoylcarnitine	415.336	5.626
3Î±,7Î±-Dihydroxy-5Î²-cholestanoic acid	434.346	9.284
4-(Nitrosoamino)-1-(3-pyridinyl)-1-butanone	193.089	1.165
4-Acetamido-2-amino-6-nitrotoluene	209.084	3.227
4-[(2R)-2-(Aminomethyl)-2-(hydroxymethyl)-5-oxo-1-pyrrolidinyl]-3-(3-pentanylamino)benzoic acid	349.205	4.292
4-ethylphenylsulfonic acid	202.033	0.659
4-{(Z)-[(5E,8Z,11Z,14Z)-1-Hydroxy-5,8,11,14-icosatetraen-1-ylidene]amino}butanoic acid	389.299	9.004
5-(Hydroxyphenyl)-gamma-valerolactone-O-sulphate	272.039	2.007
5-Oxidanidyl-5-oxidanylidenenorvalylhistidine	283.111	4.457
5-guanidino-2-oxopentanoic acid	173.083	0.785
6-Amino-9H-purine-9-propanoic acid	207.08	0.771
6-Hydroxy-9-isopropenyl-3,3,12,12-tetramethyl-3H,7H,8H-chromeno[7,6-c]pyrano[3,2-h]xanthene-7,10,15(9H,12H)-trione	498.178	4.578
7-methylsulfinylheptyl isothiocyanate	219.079	0.744
9,10-epoxy-1-heptadecen-4,6-diyn-3-ol	260.182	4.797
?-methyldopa-3-0-sulfate	291.046	3.933
ADENOSINE-5'-PENTAPHOSPHATE	666.938	4.183
Arginyl-4-hydroxyproline	287.164	3.804
Aspartic acid, N-salicyloyl-	253.062	4.33
Butenylcarnitine	229.135	0.914
C14-Dihydroceramide	511.504	3.882
C16-Dihydroceramide	539.536	10.992
Ceramide (d18:1/16:0)	537.52	3.843
D-Isoleucyl-L-prolyl-L-tyrosyl-D-isoleucyl-L-leucine	617.389	5.052
DG(18:0/18:0/0:0)[rac]	624.58	4.372
DIHYDROLANOSTEROL	428.409	4.418
Deoxycytidine triphosphate	466.997	4.303
Difucosyllactose	634.244	6.127
Dihydro-PGF1?	358.277	5.659
Dopamine 3-O-sulfate	233.04	1.672
EPEA	345.272	6.207
FADH2	787.185	4.565
GLY-MET	206.076	0.681
GSNO	336.079	4.234
Glycyl-L-asparaginyl-D-leucine	302.164	0.659
Glycylprolylhydroxyproline	285.137	1.34
H-DL-MET-DL-MET-OH	280.096	4.078
His-pro	252.126	0.859
Ins(3,4,5,6)P4	499.936	4.009
L-Cystine	240.028	0.864
N(1)-acetylspermidine	187.172	0.698
N-(4-Carbamimidamidobutyl)-5-{(1Z)-3-[(4-carbamimidamidobutyl)amino]-3-oxo-1-propen-1-yl}-2-(4-hydroxyphenyl)-7-methoxy-2,3-dihydro-1-benzofuran-3-carboxamide	580.321	4.28
N-acetyl(phenyl)cysteine	239.065	2.849
N-dodecanoylsphinganine	483.473	3.862
N6-threonylcarbamoyladenosine	412.14	4.492
O-{Hydroxy[(2R)-2-[(6Z,9Z,12Z,15Z)-6,9,12,15-octadecatetraenoyloxy]-3-(pentadecanoyloxy)propoxy]phosphoryl}-L-serine	741.47	5.185
Protoporphyrin IX	562.266	4.098
SAICAR	454.081	4.739
Testosterone	288.214	5.763
arg-his	311.175	4.301
b-D-Glucopyranosiduronic acid, (3a,5b)-24-[(carboxymethyl)amino]-24-oxocholan-3-yl	433.326	8.425
beta-D-galactosyl-(1->4)-beta-D-glucosyl-(1<->1)-N-tetracosanoylsphingosine	973.76	0.754
deoxyxylulose monophosphate	214.029	1.272
lipoyl-AMP	535.106	4.022
ribulose 5-phosphate	230.024	0.653
trans-2,3-didehydroadipoyl-CoA	893.16	4.78
α-Linolenoyl Ethanolamide	321.272	6.445
